# Supplementary material for: Lysergol monohydrate
Source: Acta Crystallogr Sect E Struct Rep Online. 2012 Jan 25;68(Pt 2):o523. doi: 10.1107/S1600536812002632 (PMC3275264; doi:10.1107/S1600536812002632)
Supplement: Supplementary file 1 [file e-68-0o523-sup1.cif]

##############################################################################
#                                                                            #
# This CIF contains the data in a paper accepted for publication in          #
# Acta Crystallographica Section E. It conforms to the requirements of       #
# Notes for Authors for Acta Crystallographica Section E, and has been       #
# peer reviewed under the auspices of the IUCr Commission on Journals.       #
#                                                                            #
# Full details of the Crystallographic Information File format               #
# are given in the paper "The Crystallographic Information File (CIF):       #
# a New Standard Archive File for Crystallography" by S. R. Hall, F. H.      #
# Allen and I. D. Brown [Acta Cryst. (1991), A47, 655-685].                  #
#                                                                            #
# The current version of the core CIF dictionary is obtainable from          #
# ftp://ftp.iucr.org/pub/cif_core.dic.                                       #
#                                                                            #
# Software is freely available for graphical display of the structure(s)     #
# in this CIF. For information consult the CIF software page                 #
# http://www.iucr.org/resources/cif/software.                                #
#                                                                            #
# This file may be used for bona fide research purposes within the           #
# scientific community so long as proper attribution is given to the journal # 
# article from which it was obtained.                                        #
#                                                                            #
##############################################################################
data_I
_audit_creation_method     SHELXL-97
_chemical_name_systematic
;
(7-methyl-4,6,6a,7,8,9-hexahydroindolo[4,3,2-<i>fg</i>]quinoline-9-yl)methanol
monohydrate
;
_chemical_name_common     'Lysergol monohydrate'
_chemical_formula_moiety     'C16 H18 N2 O, H2 O'
_chemical_formula_sum     'C16 H20 N2 O2'
_chemical_formula_iupac     'C16 H18 N2 O, H2 O'
_chemical_formula_weight     272.34
_chemical_melting_point     ?
_symmetry_cell_setting     orthorhombic
_symmetry_space_group_name_H-M     'P 21 21 21'
_symmetry_space_group_name_Hall     'P 2ac 2ab'
loop_
    _symmetry_equiv_pos_as_xyz
    'x, y, z'
    '-x+1/2, -y, z+1/2'
    'x+1/2, -y+1/2, -z'
    '-x, y+1/2, -z+1/2'
_cell_length_a     7.6234(12)
_cell_length_b     12.3803(19)
_cell_length_c     15.877(2)
_cell_angle_alpha     90.00
_cell_angle_beta     90.00
_cell_angle_gamma     90.00
_cell_volume     1498.5(4)
_cell_formula_units_Z     4
_cell_measurement_reflns_used     46
_cell_measurement_theta_min     4
_cell_measurement_theta_max     22
_cell_measurement_temperature     296(2)
_exptl_crystal_description     needle
_exptl_crystal_colour     colourless
_exptl_crystal_size_max     0.2
_exptl_crystal_size_mid     0.1
_exptl_crystal_size_min     0.08
_exptl_crystal_density_diffrn     1.207
_exptl_crystal_density_meas     ?
_exptl_crystal_density_method     'not measured'
_exptl_crystal_F_000     584
_exptl_absorpt_coefficient_mu     0.080
_exptl_absorpt_correction_type     multi-scan
_exptl_absorpt_process_details     '(SADABS; Bruker, 2001)'
_exptl_absorpt_correction_T_min     0.85
_exptl_absorpt_correction_T_max     0.96
_exptl_special_details     ?
_diffrn_ambient_temperature     296(2)
_diffrn_radiation_type     MoK\a
_diffrn_radiation_wavelength     0.71073
_diffrn_radiation_source     'fine-focus sealed tube'
_diffrn_radiation_monochromator     graphite
_diffrn_measurement_device_type     'Bruker APEX CCD area-detector'
_diffrn_measurement_method     '\w/2\q'
_diffrn_detector_area_resol_mean     ?
_diffrn_reflns_number     12705
_diffrn_reflns_av_R_equivalents     0.1219
_diffrn_reflns_av_sigmaI/netI     0.1107
_diffrn_reflns_theta_min     2.09
_diffrn_reflns_theta_max     25.35
_diffrn_reflns_theta_full     25.35
_diffrn_measured_fraction_theta_max     0.983
_diffrn_measured_fraction_theta_full     0.983
_diffrn_reflns_limit_h_min     -9
_diffrn_reflns_limit_h_max     8
_diffrn_reflns_limit_k_min     -13
_diffrn_reflns_limit_k_max     14
_diffrn_reflns_limit_l_min     -18
_diffrn_reflns_limit_l_max     18
_diffrn_standards_number     ?
_diffrn_standards_interval_count     ?
_diffrn_standards_interval_time     ?
_diffrn_standards_decay_%     ?
_refine_special_details
;
Refinement of <i>F</i>^2^ against ALL reflections. The weighted <i>R</i>-factor
<i>wR</i> and goodness of fit <i>S</i> are based on <i>F</i>^2^, conventional
<i>R</i>-factors <i>R</i> are based on <i>F</i>, with <i>F</i> set to zero for
negative <i>F</i>^2^. The threshold expression of <i>F</i>^2^ >
\s(<i>F</i>^2^) is used only for calculating <i>R</i>-factors(gt) <i>etc</i>.
and is not relevant to the choice of reflections for refinement.
<i>R</i>-factors based on <i>F</i>^2^ are statistically about twice as large
as those based on <i>F</i>, and <i>R</i>- factors based on ALL data will be
even larger.
;
_reflns_number_total     1569
_reflns_number_gt     747
_reflns_threshold_expression     I>2sigma(I)
_refine_ls_structure_factor_coef     Fsqd
_refine_ls_matrix_type     full
_refine_ls_R_factor_all     0.1041
_refine_ls_R_factor_gt     0.0361
_refine_ls_wR_factor_gt     0.0445
_refine_ls_wR_factor_ref     0.0515
_refine_ls_goodness_of_fit_ref     0.791
_refine_ls_restrained_S_all     0.792
_refine_ls_number_reflns     1569
_refine_ls_number_parameters     188
_refine_ls_number_restraints     2
_refine_ls_hydrogen_treatment     mixed
_refine_ls_weighting_scheme     calc
_refine_ls_weighting_details
         'calc w=1/[\s^2^(Fo^2^)+(0.0045P)^2^+0.0000P] where P=(Fo^2^+2Fc^2^)/3'
_atom_sites_solution_hydrogens     geom
_atom_sites_solution_primary     direct
_atom_sites_solution_secondary     difmap
_refine_ls_shift/su_max     0.000
_refine_ls_shift/su_mean     0.000
_refine_diff_density_max     0.098
_refine_diff_density_min     -0.104
_refine_ls_extinction_method     none
_refine_ls_extinction_coef     ?
loop_
    _atom_type_symbol
    _atom_type_description
    _atom_type_scat_dispersion_real
    _atom_type_scat_dispersion_imag
    _atom_type_scat_source
    'C' 'C' 0.0033 0.0000
                         'International Tables Vol C Tables 4.2.6.8 and 6.1.1.4'
    'H' 'H' 0.0000 0.0000
                         'International Tables Vol C Tables 4.2.6.8 and 6.1.1.4'
    'N' 'N' 0.0061 0.0000
                         'International Tables Vol C Tables 4.2.6.8 and 6.1.1.4'
    'O' 'O' 0.0106 0.0000
                         'International Tables Vol C Tables 4.2.6.8 and 6.1.1.4'
_computing_data_collection     'SMART (Bruker, 2001)'
_computing_cell_refinement     'SAINT (Bruker, 2001)'
_computing_data_reduction     'SAINT (Bruker, 2001)'
_computing_structure_solution     'SHELXS97 (Sheldrick, 2008)'
_computing_structure_refinement     'SHELXL97 (Sheldrick, 2008)'
_computing_molecular_graphics
              'SHELXTL (Sheldrick, 2008) and ORTEPIII (Burnett & Johnson, 1996)'
_computing_publication_material     'SHELXTL (Sheldrick, 2008)'
loop_
    _atom_site_type_symbol
    _atom_site_label
    _atom_site_fract_x
    _atom_site_fract_y
    _atom_site_fract_z
    _atom_site_U_iso_or_equiv
    _atom_site_adp_type
    _atom_site_calc_flag
    _atom_site_refinement_flags
    _atom_site_occupancy
    _atom_site_symmetry_multiplicity
    _atom_site_disorder_assembly
    _atom_site_disorder_group
    O O1 0.3895(3) 1.17847(16) 0.55746(12) 0.0635(7) Uani d . 1 1 . .
    H H1 0.4465 1.2344 0.5538 0.095 Uiso calc R 1 1 . .
    N N1 0.9193(3) 0.95002(18) 0.53144(15) 0.0442(7) Uani d . 1 1 . .
    N N2 0.8345(5) 0.6912(2) 0.21044(17) 0.0648(9) Uani d . 1 1 . .
    H H2A 0.8399 0.6452 0.1699 0.078 Uiso calc R 1 1 . .
    C C1 0.4962(4) 1.0956(2) 0.5939(2) 0.0562(9) Uani d . 1 1 . .
    H H1A 0.4266 1.0305 0.6000 0.067 Uiso calc R 1 1 . .
    H H1B 0.5326 1.1182 0.6497 0.067 Uiso calc R 1 1 . .
    C C2 0.6602(4) 1.0695(2) 0.5413(2) 0.0477(8) Uani d . 1 1 . .
    H H11 0.7270 1.1362 0.5326 0.057 Uiso calc R 1 1 . .
    C C3 0.7769(4) 0.9876(2) 0.5872(2) 0.0521(10) Uani d . 1 1 . .
    H H3A 0.8269 1.0210 0.6371 0.062 Uiso calc R 1 1 . .
    H H3B 0.7067 0.9264 0.6051 0.062 Uiso calc R 1 1 . .
    C C4 0.8463(4) 0.8815(2) 0.46293(19) 0.0442(8) Uani d . 1 1 . .
    H H4 0.8020 0.8151 0.4889 0.053 Uiso calc R 1 1 . .
    C C5 0.9912(4) 0.8488(2) 0.3992(2) 0.0571(10) Uani d . 1 1 . .
    H H5A 1.0518 0.9129 0.3795 0.068 Uiso calc R 1 1 . .
    H H5B 1.0762 0.8025 0.4268 0.068 Uiso calc R 1 1 . .
    C C6 0.9116(5) 0.7897(3) 0.3247(2) 0.0488(9) Uani d . 1 1 . .
    C C7 0.9690(5) 0.7142(3) 0.2684(2) 0.0627(11) Uani d . 1 1 . .
    H H7 1.0799 0.6828 0.2684 0.075 Uiso calc R 1 1 . .
    C C8 0.6916(6) 0.7556(3) 0.2301(2) 0.0541(10) Uani d . 1 1 . .
    C C9 0.7374(4) 0.8162(3) 0.30186(19) 0.0458(9) Uani d . 1 1 . .
    C C10 0.6234(5) 0.8872(3) 0.34156(19) 0.0457(9) Uani d . 1 1 . .
    C C11 0.6897(4) 0.9386(3) 0.42089(19) 0.0435(9) Uani d . 1 1 . .
    C C12 0.6124(4) 1.0234(2) 0.4570(2) 0.0514(9) Uani d . 1 1 . .
    H H12 0.5216 1.0566 0.4276 0.062 Uiso calc R 1 1 . .
    C C13 0.4597(4) 0.9014(3) 0.30490(19) 0.0596(10) Uani d . 1 1 . .
    H H13 0.3807 0.9500 0.3284 0.072 Uiso calc R 1 1 . .
    C C14 0.4120(5) 0.8423(3) 0.2318(2) 0.0637(10) Uani d . 1 1 . .
    H H14 0.3014 0.8530 0.2085 0.076 Uiso calc R 1 1 . .
    C C15 0.5253(6) 0.7691(3) 0.1937(2) 0.0678(12) Uani d . 1 1 . .
    H H15 0.4922 0.7305 0.1460 0.081 Uiso calc R 1 1 . .
    C C16 1.0496(4) 0.8895(2) 0.58200(19) 0.0682(11) Uani d . 1 1 . .
    H H16A 0.9984 0.8231 0.6013 0.102 Uiso calc R 1 1 . .
    H H16B 1.0844 0.9322 0.6296 0.102 Uiso calc R 1 1 . .
    H H16C 1.1504 0.8739 0.5479 0.102 Uiso calc R 1 1 . .
    O O2 0.4063(3) 0.86910(19) 0.96241(15) 0.0648(7) Uani d D 1 1 . .
    H H17 0.468(4) 0.918(2) 0.9836(19) 0.097 Uiso d D 1 1 . .
    H H18 0.327(3) 0.847(3) 0.9945(17) 0.097 Uiso d D 1 1 . .
loop_
    _atom_site_aniso_label
    _atom_site_aniso_U_11
    _atom_site_aniso_U_22
    _atom_site_aniso_U_33
    _atom_site_aniso_U_12
    _atom_site_aniso_U_13
    _atom_site_aniso_U_23
    O1 0.0514(16) 0.0583(16) 0.0807(18) 0.0025(14) -0.0038(13) -0.0068(13)
    N1 0.0467(19) 0.0461(17) 0.0398(17) 0.0035(15) -0.0078(16) 0.0001(15)
    N2 0.090(3) 0.050(2) 0.055(2) 0.003(2) 0.005(2) -0.0091(16)
    C1 0.055(3) 0.055(2) 0.058(2) 0.004(2) 0.005(2) -0.0022(19)
    C2 0.053(2) 0.044(2) 0.046(2) 0.0011(18) 0.0011(19) 0.0009(19)
    C3 0.065(3) 0.047(2) 0.044(2) -0.003(2) -0.001(2) -0.0040(18)
    C4 0.047(2) 0.041(2) 0.045(2) -0.0003(17) -0.0002(19) 0.0014(19)
    C5 0.054(3) 0.059(2) 0.058(2) 0.0101(19) -0.001(2) -0.0029(19)
    C6 0.059(3) 0.048(2) 0.040(2) 0.005(2) 0.004(2) -0.0014(18)
    C7 0.070(3) 0.063(3) 0.055(2) 0.009(2) -0.001(2) 0.001(2)
    C8 0.065(3) 0.054(3) 0.043(2) -0.006(2) 0.001(2) -0.001(2)
    C9 0.048(3) 0.055(3) 0.034(2) -0.006(2) -0.005(2) 0.0015(19)
    C10 0.047(3) 0.053(2) 0.038(2) -0.006(2) -0.0012(19) 0.0022(18)
    C11 0.044(2) 0.044(2) 0.043(2) 0.0015(18) 0.0029(18) 0.0008(18)
    C12 0.053(2) 0.052(2) 0.049(2) 0.0046(19) -0.001(2) 0.0075(18)
    C13 0.056(3) 0.069(3) 0.053(3) 0.000(2) -0.007(2) -0.005(2)
    C14 0.055(3) 0.075(3) 0.061(3) -0.008(3) -0.013(2) -0.002(2)
    C15 0.087(4) 0.067(3) 0.049(3) -0.016(3) -0.001(3) -0.003(2)
    C16 0.074(3) 0.066(3) 0.065(2) 0.012(2) -0.025(2) 0.002(2)
    O2 0.071(2) 0.0660(18) 0.0570(16) -0.0169(14) 0.0090(14) -0.0127(14)
_geom_special_details
;
All e.s.d.'s (except the e.s.d. in the dihedral angle between two l.s. planes)
are estimated using the full covariance matrix. The cell e.s.d.'s are taken
into account individually in the estimation of e.s.d.'s in distances, angles
and torsion angles; correlations between e.s.d.'s in cell parameters are only
used when they are defined by crystal symmetry. An approximate (isotropic)
treatment of cell e.s.d.'s is used for estimating e.s.d.'s involving l.s.
planes.
;
loop_
    _geom_bond_atom_site_label_1
    _geom_bond_atom_site_label_2
    _geom_bond_site_symmetry_2
    _geom_bond_distance
    _geom_bond_publ_flag
    O1 C1 . 1.432(3) ?
    O1 H1 . 0.8200 ?
    N1 C3 . 1.476(3) ?
    N1 C16 . 1.481(3) ?
    N1 C4 . 1.487(3) ?
    N2 C8 . 1.385(4) ?
    N2 C7 . 1.407(4) ?
    N2 H2A . 0.8600 ?
    C1 C2 . 1.538(3) ?
    C1 H1A . 0.9700 ?
    C1 H1B . 0.9700 ?
    C2 C12 . 1.500(4) ?
    C2 C3 . 1.534(4) ?
    C2 H11 . 0.9800 ?
    C3 H3A . 0.9700 ?
    C3 H3B . 0.9700 ?
    C4 C11 . 1.540(4) ?
    C4 C5 . 1.552(4) ?
    C4 H4 . 0.9800 ?
    C5 C6 . 1.517(4) ?
    C5 H5A . 0.9700 ?
    C5 H5B . 0.9700 ?
    C6 C7 . 1.365(4) ?
    C6 C9 . 1.415(4) ?
    C7 H7 . 0.9300 ?
    C8 C15 . 1.403(4) ?
    C8 C9 . 1.408(4) ?
    C9 C10 . 1.388(4) ?
    C10 C13 . 1.388(4) ?
    C10 C11 . 1.499(4) ?
    C11 C12 . 1.333(3) ?
    C12 H12 . 0.9300 ?
    C13 C14 . 1.420(4) ?
    C13 H13 . 0.9300 ?
    C14 C15 . 1.390(4) ?
    C14 H14 . 0.9300 ?
    C15 H15 . 0.9300 ?
    C16 H16A . 0.9600 ?
    C16 H16B . 0.9600 ?
    C16 H16C . 0.9600 ?
    O2 H17 . 0.838(10) ?
    O2 H18 . 0.837(10) ?
loop_
    _geom_angle_atom_site_label_1
    _geom_angle_atom_site_label_2
    _geom_angle_atom_site_label_3
    _geom_angle_site_symmetry_1
    _geom_angle_site_symmetry_3
    _geom_angle
    _geom_angle_publ_flag
    C1 O1 H1 . . 109.5 ?
    C3 N1 C16 . . 109.1(2) ?
    C3 N1 C4 . . 110.1(2) ?
    C16 N1 C4 . . 111.0(2) ?
    C8 N2 C7 . . 108.0(3) ?
    C8 N2 H2A . . 126.0 ?
    C7 N2 H2A . . 126.0 ?
    O1 C1 C2 . . 113.1(3) ?
    O1 C1 H1A . . 109.0 ?
    C2 C1 H1A . . 109.0 ?
    O1 C1 H1B . . 109.0 ?
    C2 C1 H1B . . 109.0 ?
    H1A C1 H1B . . 107.8 ?
    C12 C2 C3 . . 108.3(2) ?
    C12 C2 C1 . . 111.5(3) ?
    C3 C2 C1 . . 110.6(3) ?
    C12 C2 H11 . . 108.8 ?
    C3 C2 H11 . . 108.8 ?
    C1 C2 H11 . . 108.8 ?
    N1 C3 C2 . . 110.4(3) ?
    N1 C3 H3A . . 109.6 ?
    C2 C3 H3A . . 109.6 ?
    N1 C3 H3B . . 109.6 ?
    C2 C3 H3B . . 109.6 ?
    H3A C3 H3B . . 108.1 ?
    N1 C4 C11 . . 110.2(2) ?
    N1 C4 C5 . . 111.1(2) ?
    C11 C4 C5 . . 112.9(3) ?
    N1 C4 H4 . . 107.5 ?
    C11 C4 H4 . . 107.5 ?
    C5 C4 H4 . . 107.5 ?
    C6 C5 C4 . . 110.5(3) ?
    C6 C5 H5A . . 109.6 ?
    C4 C5 H5A . . 109.6 ?
    C6 C5 H5B . . 109.6 ?
    C4 C5 H5B . . 109.6 ?
    H5A C5 H5B . . 108.1 ?
    C7 C6 C9 . . 107.0(3) ?
    C7 C6 C5 . . 135.4(4) ?
    C9 C6 C5 . . 117.6(3) ?
    C6 C7 N2 . . 109.4(3) ?
    C6 C7 H7 . . 125.3 ?
    N2 C7 H7 . . 125.3 ?
    N2 C8 C15 . . 133.3(4) ?
    N2 C8 C9 . . 107.1(3) ?
    C15 C8 C9 . . 119.6(4) ?
    C10 C9 C8 . . 123.3(4) ?
    C10 C9 C6 . . 128.2(3) ?
    C8 C9 C6 . . 108.4(3) ?
    C9 C10 C13 . . 116.9(3) ?
    C9 C10 C11 . . 116.1(3) ?
    C13 C10 C11 . . 127.0(3) ?
    C12 C11 C10 . . 123.1(3) ?
    C12 C11 C4 . . 121.2(3) ?
    C10 C11 C4 . . 115.5(3) ?
    C11 C12 C2 . . 125.1(3) ?
    C11 C12 H12 . . 117.4 ?
    C2 C12 H12 . . 117.4 ?
    C10 C13 C14 . . 120.5(3) ?
    C10 C13 H13 . . 119.7 ?
    C14 C13 H13 . . 119.7 ?
    C15 C14 C13 . . 122.2(4) ?
    C15 C14 H14 . . 118.9 ?
    C13 C14 H14 . . 118.9 ?
    C14 C15 C8 . . 117.4(4) ?
    C14 C15 H15 . . 121.3 ?
    C8 C15 H15 . . 121.3 ?
    N1 C16 H16A . . 109.5 ?
    N1 C16 H16B . . 109.5 ?
    H16A C16 H16B . . 109.5 ?
    N1 C16 H16C . . 109.5 ?
    H16A C16 H16C . . 109.5 ?
    H16B C16 H16C . . 109.5 ?
    H17 O2 H18 . . 114(3) ?
loop_
    _geom_torsion_atom_site_label_1
    _geom_torsion_atom_site_label_2
    _geom_torsion_atom_site_label_3
    _geom_torsion_atom_site_label_4
    _geom_torsion_site_symmetry_1
    _geom_torsion_site_symmetry_2
    _geom_torsion_site_symmetry_3
    _geom_torsion_site_symmetry_4
    _geom_torsion
    _geom_torsion_publ_flag
    O1 C1 C2 C12 . . . . -64.4(3) ?
    O1 C1 C2 C3 . . . . 175.0(2) ?
    C16 N1 C3 C2 . . . . 168.4(2) ?
    C4 N1 C3 C2 . . . . -69.5(3) ?
    C12 C2 C3 N1 . . . . 48.7(3) ?
    C1 C2 C3 N1 . . . . 171.3(2) ?
    C3 N1 C4 C11 . . . . 49.4(3) ?
    C16 N1 C4 C11 . . . . 170.4(2) ?
    C3 N1 C4 C5 . . . . 175.3(2) ?
    C16 N1 C4 C5 . . . . -63.8(3) ?
    N1 C4 C5 C6 . . . . -173.7(2) ?
    C11 C4 C5 C6 . . . . -49.3(3) ?
    C4 C5 C6 C7 . . . . -152.8(4) ?
    C4 C5 C6 C9 . . . . 29.4(4) ?
    C9 C6 C7 N2 . . . . -0.5(4) ?
    C5 C6 C7 N2 . . . . -178.5(3) ?
    C8 N2 C7 C6 . . . . 1.3(4) ?
    C7 N2 C8 C15 . . . . 178.3(4) ?
    C7 N2 C8 C9 . . . . -1.5(4) ?
    N2 C8 C9 C10 . . . . -177.6(3) ?
    C15 C8 C9 C10 . . . . 2.5(5) ?
    N2 C8 C9 C6 . . . . 1.2(4) ?
    C15 C8 C9 C6 . . . . -178.6(3) ?
    C7 C6 C9 C10 . . . . 178.4(3) ?
    C5 C6 C9 C10 . . . . -3.3(5) ?
    C7 C6 C9 C8 . . . . -0.4(4) ?
    C5 C6 C9 C8 . . . . 177.9(3) ?
    C8 C9 C10 C13 . . . . -3.2(5) ?
    C6 C9 C10 C13 . . . . 178.2(3) ?
    C8 C9 C10 C11 . . . . 175.5(3) ?
    C6 C9 C10 C11 . . . . -3.1(5) ?
    C9 C10 C11 C12 . . . . 166.3(3) ?
    C13 C10 C11 C12 . . . . -15.2(5) ?
    C9 C10 C11 C4 . . . . -18.4(4) ?
    C13 C10 C11 C4 . . . . 160.1(3) ?
    N1 C4 C11 C12 . . . . -14.6(4) ?
    C5 C4 C11 C12 . . . . -139.5(3) ?
    N1 C4 C11 C10 . . . . 170.0(2) ?
    C5 C4 C11 C10 . . . . 45.1(4) ?
    C10 C11 C12 C2 . . . . 172.3(3) ?
    C4 C11 C12 C2 . . . . -2.7(5) ?
    C3 C2 C12 C11 . . . . -14.0(4) ?
    C1 C2 C12 C11 . . . . -136.0(3) ?
    C9 C10 C13 C14 . . . . 2.0(5) ?
    C11 C10 C13 C14 . . . . -176.5(3) ?
    C10 C13 C14 C15 . . . . -0.3(5) ?
    C13 C14 C15 C8 . . . . -0.4(5) ?
    N2 C8 C15 C14 . . . . 179.6(3) ?
    C9 C8 C15 C14 . . . . -0.6(5) ?
loop_
    _geom_hbond_atom_site_label_D
    _geom_hbond_atom_site_label_H
    _geom_hbond_atom_site_label_A
    _geom_hbond_site_symmetry_A
    _geom_hbond_distance_DH
    _geom_hbond_distance_HA
    _geom_hbond_distance_DA
    _geom_hbond_angle_DHA
    O1 H1 O2 4_656 0.82 2.03 2.845(3) 176
    N2 H2A O2 3_566 0.86 2.17 2.896(4) 142
    O2 H17 N1 2_675 0.84(3) 2.00(3) 2.826(3) 171(3)
    O2 H18 O1 2_575 0.84(3) 1.96(2) 2.777(3) 167(3)
_iucr_refine_instructions_details
;
TITL fe291 in P2(1)2(1)2(1)
CELL  0.71073    7.6234   12.3803   15.8770    90.000    90.000    90.000
ZERR  4           0.0012    0.0019    0.0020     0.000     0.000     0.000
LATT  -1
SYMM     0.50000 - X ,            - Y ,    0.50000 + Z
SYMM     0.50000 + X ,    0.50000 - Y ,            - Z
SYMM             - X ,    0.50000 + Y ,    0.50000 - Z
SFAC  C   H   N   O
UNIT   64   80   8   8
TEMP    23
L.S. 15
FMAP 2
PLAN 20
ACTA
HTAB
BOND $H
DFIX 0.82 0.01 O2 H17 O2 H18
CONF
MERG 4
WGHT    0.004500
FVAR       0.27640
O1    4    0.389510    1.178470    0.557461    11.00000    0.05139    0.05833 =
         0.08068   -0.00682   -0.00384    0.00246
AFIX  83
H1    2    0.446503    1.234449    0.553823    11.00000   -1.50000
AFIX   0
N1    3    0.919284    0.950018    0.531440    11.00000    0.04671    0.04611 =
         0.03982    0.00007   -0.00776    0.00349
N2    3    0.834461    0.691168    0.210442    11.00000    0.08979    0.05015 =
         0.05452   -0.00907    0.00522    0.00268
AFIX  43
H2A   2    0.839940    0.645214    0.169907    11.00000   -1.20000
AFIX   0
C1    1    0.496225    1.095554    0.593895    11.00000    0.05525    0.05520 =
         0.05813   -0.00219    0.00504    0.00418
AFIX  23
H1A   2    0.426557    1.030458    0.599987    11.00000   -1.20000
H1B   2    0.532600    1.118152    0.649726    11.00000   -1.20000
AFIX   0
C2    1    0.660181    1.069484    0.541253    11.00000    0.05296    0.04372 =
         0.04630    0.00086    0.00113    0.00115
AFIX  13
H11   2    0.727019    1.136187    0.532609    11.00000   -1.20000
AFIX   0
C3    1    0.776901    0.987626    0.587241    11.00000    0.06493    0.04694 =
         0.04432   -0.00404   -0.00131   -0.00276
AFIX  23
H3A   2    0.826851    1.020959    0.637058    11.00000   -1.20000
H3B   2    0.706658    0.926436    0.605085    11.00000   -1.20000
AFIX   0
C4    1    0.846325    0.881506    0.462928    11.00000    0.04728    0.04085 =
         0.04459    0.00139   -0.00023   -0.00030
AFIX  13
H4    2    0.801997    0.815065    0.488866    11.00000   -1.20000
AFIX   0
C5    1    0.991205    0.848762    0.399153    11.00000    0.05404    0.05940 =
         0.05771   -0.00294   -0.00058    0.01013
AFIX  23
H5A   2    1.051802    0.912889    0.379517    11.00000   -1.20000
H5B   2    1.076217    0.802464    0.426777    11.00000   -1.20000
AFIX   0
C6    1    0.911566    0.789662    0.324675    11.00000    0.05853    0.04792 =
         0.03988   -0.00137    0.00391    0.00485
C7    1    0.969038    0.714156    0.268396    11.00000    0.07020    0.06257 =
         0.05528    0.00067   -0.00139    0.00922
AFIX  43
H7    2    1.079890    0.682794    0.268369    11.00000   -1.20000
AFIX   0
C8    1    0.691589    0.755552    0.230141    11.00000    0.06491    0.05435 =
         0.04296   -0.00109    0.00143   -0.00575
C9    1    0.737425    0.816169    0.301861    11.00000    0.04759    0.05548 =
         0.03426    0.00152   -0.00516   -0.00606
C10   1    0.623409    0.887210    0.341559    11.00000    0.04686    0.05267 =
         0.03768    0.00218   -0.00117   -0.00640
C11   1    0.689699    0.938640    0.420895    11.00000    0.04358    0.04367 =
         0.04329    0.00081    0.00291    0.00149
C12   1    0.612354    1.023429    0.456968    11.00000    0.05311    0.05192 =
         0.04929    0.00751   -0.00093    0.00457
AFIX  43
H12   2    0.521647    1.056607    0.427559    11.00000   -1.20000
AFIX   0
C13   1    0.459738    0.901400    0.304904    11.00000    0.05613    0.06936 =
         0.05344   -0.00455   -0.00727   -0.00017
AFIX  43
H13   2    0.380675    0.949993    0.328446    11.00000   -1.20000
AFIX   0
C14   1    0.412046    0.842337    0.231766    11.00000    0.05545    0.07486 =
         0.06092   -0.00167   -0.01250   -0.00784
AFIX  43
H14   2    0.301404    0.853004    0.208537    11.00000   -1.20000
AFIX   0
C15   1    0.525307    0.769061    0.193715    11.00000    0.08743    0.06689 =
         0.04907   -0.00333   -0.00125   -0.01568
AFIX  43
H15   2    0.492174    0.730531    0.146015    11.00000   -1.20000
AFIX   0
C16   1    1.049577    0.889486    0.582002    11.00000    0.07380    0.06559 =
         0.06528    0.00245   -0.02490    0.01211
AFIX 137
H16A  2    0.998351    0.823111    0.601295    11.00000   -1.50000
H16B  2    1.084427    0.932235    0.629593    11.00000   -1.50000
H16C  2    1.150423    0.873869    0.547899    11.00000   -1.50000
AFIX   0
O2    4    0.406299    0.869101    0.962413    11.00000    0.07150    0.06595 =
         0.05704   -0.01272    0.00905   -0.01687
REM AFIX   3
REM H17   2    0.469371    0.937702    0.994179    11.00000   -1.50000
REM H18   2    0.306071    0.863102    0.998579    11.00000   -1.50000
H17   2    0.467844    0.918122    0.983584    11.00000   -1.50000
H18   2    0.327061    0.846726    0.994453    11.00000   -1.50000
HKLF 4
REM  fe291 in P2(1)2(1)2(1)
REM R1 =  0.0361 for    747 Fo > 4sig(Fo)  and  0.1041 for all   1569 data
REM    188 parameters refined using      2 restraints
END
WGHT      0.0073      0.0000
REM Highest difference peak  0.098,  deepest hole -0.104,  1-sigma level  0.029
Q1    1   0.8612  1.0801  0.5211  11.00000  0.05    0.10
Q2    1   0.9185  0.7018  0.1354  11.00000  0.05    0.10
Q3    1   1.1763  0.8422  0.4158  11.00000  0.05    0.10
Q4    1   0.5613  1.0767  0.5200  11.00000  0.05    0.10
Q5    1   0.4020  0.7057  0.2766  11.00000  0.05    0.09
Q6    1   0.3830  1.0220  0.4634  11.00000  0.05    0.09
Q7    1   0.4748  0.9751  1.0194  11.00000  0.05    0.09
Q8    1   0.2960  0.7865  0.1764  11.00000  0.05    0.09
Q9    1   0.8795  1.0002  0.5170  11.00000  0.05    0.09
Q10   1   0.3973  1.0130  1.0074  11.00000  0.05    0.09
Q11   1   0.3747  1.0016  0.5957  11.00000  0.05    0.09
Q12   1   0.4731  1.0035  0.5332  11.00000  0.05    0.09
Q13   1   0.6625  1.0241  0.5028  11.00000  0.05    0.09
Q14   1   0.4219  0.9051  0.8897  11.00000  0.05    0.08
Q15   1   0.6227  1.1842  0.6420  11.00000  0.05    0.08
Q16   1   0.2529  0.8172  0.1398  11.00000  0.05    0.08
Q17   1   1.1415  0.7539  0.2454  11.00000  0.05    0.08
Q18   1   0.6163  0.9570  0.4529  11.00000  0.05    0.08
Q19   1   0.8002  1.0065  0.4799  11.00000  0.05    0.08
Q20   1   0.1741  0.8716  0.9682  11.00000  0.05    0.08
;
data_global
_journal_date_recd_electronic     2012-01-11
_journal_date_accepted     2012-01-20
_journal_name_full     'Acta Crystallographica, Section E'
_journal_year     2012
_journal_volume     68
_journal_issue      2
_journal_page_first     o523
_journal_page_last     o523
_journal_paper_category     QO
_journal_paper_doi     10.1107/S1600536812002632
_journal_coeditor_code     FJ2506
_publ_contact_author_name     'Franziska Emmerling'
_publ_contact_author_address
;
Bundesanstalt f\"ur Materialforschung und -pr\"ufung
Abteilung Analytische Chemie; Referenzmaterialien
Richard-Willst\"atter-Strasse 11
D-12489 Berlin-Adlershof
Germany
;
_publ_contact_author_email     'franziska.emmerling@bam.de'
_publ_contact_author_fax     ?
_publ_contact_author_phone     '+49 30 8104 1113'
_publ_section_title
;
Lysergol monohydrate
;
loop_
    _publ_author_name
    _publ_author_footnote
    _publ_author_address
    'Merkel, Stefan' .
;
BAM Federal Institute for Materials Research and Testing
Department Analytical Chemistry, Reference Materials,
Richard-Willst\"atter-Strasse 11
D-12489 Berlin-Adlershof
Germany
;
    'K\"oppen, Robert' .
;
BAM Federal Institute for Materials Research and Testing
Department Analytical Chemistry, Reference Materials,
Richard-Willst\"atter-Strasse 11
D-12489 Berlin-Adlershof
Germany
;
    'Koch, Matthias' .
;
BAM Federal Institute for Materials Research and Testing
Department Analytical Chemistry, Reference Materials,
Richard-Willst\"atter-Strasse 11
D-12489 Berlin-Adlershof
Germany
;
    'Emmerling, Franziska' .
;
BAM Federal Institute for Materials Research and Testing
Department Analytical Chemistry, Reference Materials,
Richard-Willst\"atter-Strasse 11
D-12489 Berlin-Adlershof
Germany
;
    'Nehls, Irene' .
;
BAM Federal Institute for Materials Research and Testing
Department Analytical Chemistry, Reference Materials,
Richard-Willst\"atter-Strasse 11
D-12489 Berlin-Adlershof
Germany
;
