# Supplementary material for: Lysergol monohydrate
Source: Acta Crystallogr Sect E Struct Rep Online. 2012 Jan 25;68(Pt 2):o523. doi: 10.1107/S1600536812002632 (PMC3275264; doi:10.1107/S1600536812002632)
Supplement: Supplementary file 2 [file e-68-0o523-Isup3.hkl]

# 
# h,k,l, Fc-squared, Fo-squared, sigma(Fo-squared) and status flag 
# 
data_I
_shelx_title ' fe291 in P2(1)2(1)2(1)' 
_shelx_refln_list_code          4 
_shelx_F_calc_maximum      135.79 
_exptl_crystal_F_000       584.00 
_reflns_d_resolution_high  0.8299 
 
loop_ 
 _symmetry_equiv_pos_as_xyz 
 'x, y, z' 
 '-x+1/2, -y, z+1/2' 
 'x+1/2, -y+1/2, -z' 
 '-x, y+1/2, -z+1/2' 
 
_cell_length_a     7.6234 
_cell_length_b    12.3803 
_cell_length_c    15.8770 
_cell_angle_alpha  90.000 
_cell_angle_beta   90.000 
_cell_angle_gamma  90.000 
 
_shelx_F_squared_multiplier     1.000 
 
loop_ 
 _refln_index_h 
 _refln_index_k 
 _refln_index_l 
 _refln_F_squared_calc 
 _refln_F_squared_meas 
 _refln_F_squared_sigma 
 _refln_observed_status 
   2   0   0     4222.29     4348.50    199.02 o 
   4   0   0      321.16      349.93     37.24 o 
   6   0   0        6.41       16.13     14.96 o 
   8   0   0        8.23       10.60     35.47 o 
   1   1   0     4899.33     4876.66     69.91 o 
   2   1   0     1148.97     1155.00     20.75 o 
   3   1   0      868.30      873.49     27.17 o 
   4   1   0      173.14      182.62     16.77 o 
   5   1   0      173.22      190.90     17.72 o 
   6   1   0        0.07       -1.82      8.98 o 
   7   1   0        3.79        2.28     11.03 o 
   8   1   0        7.80        2.34     23.65 o 
   9   1   0        0.53        5.08     29.84 o 
   0   2   0     1100.65     1137.41     19.09 o 
   1   2   0      716.66      717.25     11.46 o 
   2   2   0      420.86      407.91     10.56 o 
   3   2   0      485.50      469.27     16.43 o 
   4   2   0       68.30       88.93     13.72 o 
   5   2   0       15.94       23.07     10.44 o 
   6   2   0        0.09       -1.60     10.46 o 
   7   2   0       77.13      105.74     19.41 o 
   8   2   0        2.41       14.04     24.70 o 
   9   2   0        0.00        3.14     38.48 o 
   1   3   0     3711.20     3677.18     65.06 o 
   2   3   0     1086.18     1013.47     22.28 o 
   3   3   0     1936.20     1886.55     32.62 o 
   4   3   0        9.74       12.20      7.50 o 
   5   3   0        0.09        1.18      9.53 o 
   6   3   0        1.11       -2.86     11.43 o 
   7   3   0        8.43        5.86     15.18 o 
   8   3   0        0.31       -7.72     30.63 o 
   0   4   0     2015.58     1913.91     58.80 o 
   1   4   0     1001.85      980.57     30.26 o 
   2   4   0      930.73      880.77     25.70 o 
   3   4   0        1.93        3.34      4.19 o 
   4   4   0      134.16      131.00     12.83 o 
   5   4   0       16.33       19.11     12.04 o 
   6   4   0       18.53       21.41     16.35 o 
   7   4   0        0.51      -15.58     29.45 o 
   8   4   0       16.74       23.69     39.79 o 
   1   5   0        0.76       -0.93      5.00 o 
   2   5   0        3.15        2.22      5.29 o 
   3   5   0        4.70       14.76      6.06 o 
   4   5   0      123.45      113.11     11.60 o 
   5   5   0      661.22      648.65     36.83 o 
   6   5   0       83.26       70.20     22.75 o 
   7   5   0        8.96        3.80     32.07 o 
   8   5   0        4.03      -27.49     28.27 o 
   0   6   0        3.88       10.72      8.61 o 
   1   6   0      198.64      200.43     17.70 o 
   2   6   0      256.22      243.10     14.92 o 
   3   6   0      123.12      122.24     11.23 o 
   4   6   0       43.60       58.00     10.81 o 
   5   6   0     1009.04     1141.72     62.31 o 
   6   6   0      179.99      173.02     26.03 o 
   7   6   0       48.84       51.36     29.37 o 
   8   6   0       24.53       78.80     50.92 o 
   1   7   0      158.59      148.08     11.53 o 
   2   7   0      172.06      165.82     13.40 o 
   3   7   0      134.55      155.38     14.43 o 
   4   7   0       18.57       17.68      9.53 o 
   5   7   0        0.90       12.12     15.60 o 
   6   7   0       11.47       -1.31     17.97 o 
   7   7   0        3.01        2.26     23.95 o 
   8   7   0        0.92       -0.92     37.83 o 
   0   8   0       14.59       13.57     13.41 o 
   1   8   0      117.84      112.87     14.93 o 
   2   8   0       61.66       63.79     12.29 o 
   3   8   0       12.83        5.93     11.27 o 
   4   8   0        9.87       -3.34     11.24 o 
   5   8   0        5.83        1.32     10.49 o 
   6   8   0        6.57       10.37     20.85 o 
   7   8   0        6.03       12.32     29.22 o 
   1   9   0       16.39       18.82     12.67 o 
   2   9   0       32.72       27.23     12.64 o 
   3   9   0        5.36        3.13     11.95 o 
   4   9   0       33.64       24.95     14.17 o 
   5   9   0       65.83       98.33     18.29 o 
   6   9   0       17.72       19.03     23.21 o 
   7   9   0       41.20       46.73     35.21 o 
   0  10   0       43.59       53.10     25.79 o 
   1  10   0       23.59       26.60     14.18 o 
   2  10   0        2.33      -11.66     11.66 o 
   3  10   0       25.99       38.95     15.61 o 
   4  10   0        3.30        8.43     16.25 o 
   5  10   0        8.08        1.28     14.61 o 
   6  10   0        0.35        0.22     25.05 o 
   1  11   0       20.40        9.77     14.41 o 
   2  11   0       68.31       69.40     21.06 o 
   3  11   0       88.65      105.22     23.51 o 
   4  11   0       26.79       19.30     18.19 o 
   5  11   0        7.82        2.22     17.21 o 
   6  11   0        5.55      -12.17     35.60 o 
   0  12   0       16.72       12.98     25.00 o 
   1  12   0       23.16        4.78     20.65 o 
   2  12   0       20.45       21.86     18.84 o 
   3  12   0        0.05       -3.73     17.41 o 
   4  12   0       39.12       51.48     21.99 o 
   5  12   0        0.91        1.12     19.37 o 
   1  13   0        1.81      -17.12     20.73 o 
   2  13   0       52.18       50.99     27.85 o 
   3  13   0        2.71       -5.52     19.61 o 
   4  13   0       18.91       19.39     33.53 o 
   0  14   0        8.69        8.77     46.73 o 
   1  14   0        0.05        2.55     23.82 o 
   2  14   0        0.73        6.37     25.17 o 
   1   0   1       77.87       73.21      4.57 o 
   2   0   1      355.22      361.77     16.11 o 
   3   0   1      105.50      114.22     10.97 o 
   4   0   1      124.89      124.75     12.40 o 
   5   0   1       11.49        8.86      8.75 o 
   6   0   1        1.93        3.40      9.56 o 
   7   0   1       84.47       79.35     15.82 o 
   8   0   1        0.42        4.04     24.15 o 
   9   0   1        0.49       -1.04     26.64 o 
   0   1   1        1.67       28.41      4.31 o 
   1   1   1     5248.44     5006.14    154.13 o 
   2   1   1      212.36      207.78      6.74 o 
   3   1   1      217.25      215.55      8.08 o 
   4   1   1      389.23      393.97     14.09 o 
   5   1   1       32.77       21.51      7.28 o 
   6   1   1       17.02       27.15      8.06 o 
   7   1   1       80.84       86.59     12.33 o 
   8   1   1       14.40       11.76     17.53 o 
   9   1   1        7.18       -1.13     20.81 o 
   0   2   1     6512.08     6887.79    142.47 o 
   1   2   1     4524.31     4543.49     58.40 o 
   2   2   1     1053.38     1021.05     20.09 o 
   3   2   1      669.44      675.63     13.64 o 
   4   2   1       11.62       19.35      5.50 o 
   5   2   1      115.89      106.14     12.74 o 
   6   2   1       43.50       40.17     10.24 o 
   7   2   1       50.45       55.52     11.87 o 
   8   2   1       20.37       32.53     19.57 o 
   9   2   1        3.94       -1.47     27.05 o 
   0   3   1      976.39     1001.03     26.19 o 
   1   3   1     1601.03     1623.56     29.01 o 
   2   3   1        5.92        1.77      2.95 o 
   3   3   1       25.52       21.50      4.16 o 
   4   3   1      154.86      150.74     11.12 o 
   5   3   1      204.95      210.59     17.29 o 
   6   3   1        9.39        5.64      8.89 o 
   7   3   1       33.89       38.27     14.21 o 
   8   3   1       24.51       33.12     25.87 o 
   0   4   1       17.11        9.75      4.32 o 
   1   4   1      366.18      356.90      8.37 o 
   2   4   1      478.74      480.39     10.47 o 
   3   4   1      278.89      272.84      7.51 o 
   4   4   1      114.50      112.26     10.15 o 
   5   4   1      215.85      208.39     15.78 o 
   6   4   1      247.18      250.52     19.43 o 
   7   4   1       16.62       20.52     18.95 o 
   8   4   1       25.87       55.76     30.00 o 
   0   5   1      118.48      113.48      7.79 o 
   1   5   1      113.38      104.48      5.54 o 
   2   5   1      247.23      264.89      8.79 o 
   3   5   1       56.88       63.13      6.04 o 
   4   5   1      113.00      112.89      7.00 o 
   5   5   1      279.23      285.54     21.80 o 
   6   5   1      286.84      315.04     22.87 o 
   7   5   1        9.36        4.17     16.14 o 
   8   5   1       39.24       30.21     30.26 o 
   0   6   1      146.82      128.27     10.89 o 
   1   6   1      278.47      260.96      9.77 o 
   2   6   1      191.16      195.49      8.70 o 
   3   6   1       37.88       44.85      6.63 o 
   4   6   1       67.29       63.30      7.08 o 
   5   6   1      184.34      171.95     16.99 o 
   6   6   1       30.42        9.55     12.12 o 
   7   6   1        3.64       -1.42     15.08 o 
   8   6   1        4.32       12.71     23.33 o 
   0   7   1       25.98       41.38      9.06 o 
   1   7   1      252.07      235.72     13.93 o 
   2   7   1        7.77        4.04      5.47 o 
   3   7   1      229.11      231.57     11.65 o 
   4   7   1      300.14      294.14     14.17 o 
   5   7   1      151.05      132.50     16.58 o 
   6   7   1       18.80       12.01     14.09 o 
   7   7   1       13.58       12.27     19.53 o 
   8   7   1       10.00       20.11     27.06 o 
   0   8   1       53.78       57.19     11.56 o 
   1   8   1      227.96      228.79     11.43 o 
   2   8   1       66.46       59.71      9.13 o 
   3   8   1       66.71       54.74     10.41 o 
   4   8   1      469.37      478.43     20.51 o 
   5   8   1       53.56       48.87     12.05 o 
   6   8   1       32.79       27.94     17.53 o 
   7   8   1        7.28       11.98     20.92 o 
   0   9   1        3.66        6.21      9.79 o 
   1   9   1       71.97       66.08     11.11 o 
   2   9   1        0.75       -4.44      7.41 o 
   3   9   1      230.10      231.77     16.59 o 
   4   9   1       11.97       18.16      9.53 o 
   5   9   1        5.10       -3.54      9.19 o 
   6   9   1       43.41       22.63     18.62 o 
   7   9   1        8.54        3.02     21.17 o 
   0  10   1       15.06       24.23     16.68 o 
   1  10   1       50.70       46.44     11.01 o 
   2  10   1        2.16        3.04      9.13 o 
   3  10   1       30.72       16.30     11.28 o 
   4  10   1       56.99       64.87     14.08 o 
   5  10   1       13.92       17.80     11.32 o 
   6  10   1        7.49       -4.44     16.95 o 
   0  11   1       26.63       34.66     18.52 o 
   1  11   1      173.63      176.63     17.13 o 
   2  11   1        9.94        2.06     11.14 o 
   3  11   1       76.26       74.24     14.98 o 
   4  11   1       17.60       25.09     13.10 o 
   5  11   1       19.48       25.11     13.03 o 
   6  11   1        6.72       -3.57     26.85 o 
   0  12   1       13.90        8.35     17.24 o 
   1  12   1       24.99       21.28     15.36 o 
   2  12   1        3.54       -0.92     11.77 o 
   3  12   1       18.14        6.61     12.96 o 
   4  12   1        2.74       -3.28     12.82 o 
   5  12   1       10.73       -5.67     13.24 o 
   0  13   1       30.80       21.91     20.77 o 
   1  13   1        5.94       -1.54     15.13 o 
   2  13   1       20.95       25.81     17.01 o 
   3  13   1       33.67       11.31     14.57 o 
   4  13   1        5.65      -12.63     22.49 o 
   0  14   1        8.58       13.95     32.76 o 
   1  14   1       41.24       36.49     19.44 o 
   2  14   1       27.74       16.12     17.93 o 
   0   0   2     1115.16      951.64    270.00 o 
   1   0   2      406.41      435.86     11.50 o 
   2   0   2        2.34        1.76      4.86 o 
   3   0   2      627.41      474.71     82.03 o 
   4   0   2      963.46      957.81     26.20 o 
   5   0   2       11.56        9.39      9.14 o 
   6   0   2        3.74        5.44     10.20 o 
   7   0   2       30.95       23.64     14.85 o 
   8   0   2        1.45        1.25     20.67 o 
   9   0   2        0.93        9.64     27.88 o 
   0   1   2       22.31       25.15      3.08 o 
   1   1   2     2824.80     2871.74     33.77 o 
   2   1   2       78.55       79.06      3.71 o 
   3   1   2      534.99      457.22     36.90 o 
   4   1   2      500.21      505.57     15.65 o 
   5   1   2       51.48       53.62      8.89 o 
   6   1   2        7.95        7.66      7.90 o 
   7   1   2       29.71       20.96     11.08 o 
   8   1   2        0.64       -5.69     13.46 o 
   9   1   2        2.69        2.98     19.95 o 
   0   2   2    18437.77    20461.53    511.79 o 
   1   2   2     8489.60     8562.29    114.67 o 
   2   2   2      565.06      534.94     20.47 o 
   3   2   2      175.90      174.04      7.95 o 
   4   2   2      333.88      337.80     13.88 o 
   5   2   2       70.64       93.44     11.06 o 
   6   2   2        1.48        8.61      8.44 o 
   7   2   2       47.90       55.51     12.95 o 
   8   2   2       13.67        8.59     14.96 o 
   9   2   2        0.32      -16.98     25.68 o 
   0   3   2     1562.65     1737.50     49.85 o 
   1   3   2     6328.47     6337.25    108.04 o 
   2   3   2     1770.22     1751.34     28.35 o 
   3   3   2      400.30      394.82      8.98 o 
   4   3   2      107.99      112.70      9.49 o 
   5   3   2       44.78       37.78      9.36 o 
   6   3   2      185.78      177.62     17.33 o 
   7   3   2      116.48      115.10     17.13 o 
   8   3   2        2.77       15.09     25.12 o 
   0   4   2     1909.86     1797.82     51.34 o 
   1   4   2      478.50      470.85      8.69 o 
   2   4   2      958.05      953.85     20.74 o 
   3   4   2       82.11       73.68      5.09 o 
   4   4   2       36.95       30.11      6.98 o 
   5   4   2       77.00       72.88     11.01 o 
   6   4   2       85.20       83.09     14.34 o 
   7   4   2        2.06        6.22     16.19 o 
   8   4   2        3.39        1.58     23.94 o 
   0   5   2       32.70       36.01      5.90 o 
   1   5   2       40.70       40.37      4.17 o 
   2   5   2      546.05      566.90     10.96 o 
   3   5   2       28.44       20.31      4.73 o 
   4   5   2       75.35       72.29      6.77 o 
   5   5   2       92.18       89.11     14.35 o 
   6   5   2        2.44        3.70     12.63 o 
   7   5   2        0.36       -1.88     15.44 o 
   8   5   2        4.90        2.57     25.92 o 
   0   6   2       17.58       13.02      5.89 o 
   1   6   2      569.96      566.22     11.48 o 
   2   6   2       96.73       97.17      7.15 o 
   3   6   2       97.21      105.72      8.13 o 
   4   6   2       10.10        4.57      5.06 o 
   5   6   2       34.43       40.88     13.62 o 
   6   6   2       71.07       63.45     19.86 o 
   7   6   2        8.90       17.53     18.77 o 
   8   6   2        5.22        9.69     26.30 o 
   0   7   2        8.46       10.16      7.01 o 
   1   7   2      125.48      129.42      7.95 o 
   2   7   2      537.86      551.13     15.19 o 
   3   7   2      264.51      275.38     12.40 o 
   4   7   2      103.40      104.20     10.13 o 
   5   7   2        7.57       10.69      7.81 o 
   6   7   2       53.08       65.73     19.96 o 
   7   7   2       31.53       25.44     18.88 o 
   8   7   2       12.28       11.04     28.89 o 
   0   8   2        3.69       -1.72      9.91 o 
   1   8   2       57.28       63.47      7.52 o 
   2   8   2        8.47       10.27      6.71 o 
   3   8   2       93.42      116.07     13.42 o 
   4   8   2       11.52        9.01      9.12 o 
   5   8   2      153.34      154.64     16.08 o 
   6   8   2       37.95       30.29     18.06 o 
   7   8   2       13.94        6.18     18.84 o 
   0   9   2        0.01        1.09      9.88 o 
   1   9   2      135.26      157.19     13.90 o 
   2   9   2      396.30      420.40     19.82 o 
   3   9   2       72.88       72.80     12.98 o 
   4   9   2      331.95      317.39     19.49 o 
   5   9   2       22.44       20.23     10.51 o 
   6   9   2       23.59       18.82     19.29 o 
   7   9   2       14.07       24.56     31.63 o 
   0  10   2       86.58       82.06     17.47 o 
   1  10   2        1.51       -0.16      8.82 o 
   2  10   2       37.61       43.61     11.88 o 
   3  10   2       73.35       66.48     13.94 o 
   4  10   2        0.59       -0.01     11.02 o 
   5  10   2       23.81       17.39     11.51 o 
   6  10   2        3.53       -2.58     18.43 o 
   0  11   2       28.43       30.94     18.60 o 
   1  11   2       10.78        9.48     10.44 o 
   2  11   2        1.83        1.87     10.83 o 
   3  11   2       35.04       17.73     12.27 o 
   4  11   2        3.53        2.86     12.03 o 
   5  11   2        5.32       -0.63     12.15 o 
   6  11   2       24.01       30.92     33.21 o 
   0  12   2       15.30       17.29     18.40 o 
   1  12   2       25.26       14.22     14.78 o 
   2  12   2       27.72       21.08     13.00 o 
   3  12   2       20.95        7.97     12.64 o 
   4  12   2        4.00       11.62     13.89 o 
   5  12   2        1.29      -13.82     15.00 o 
   0  13   2       26.12       19.47     19.61 o 
   1  13   2       14.19        9.44     15.57 o 
   2  13   2       21.11       12.69     16.05 o 
   3  13   2       14.48        9.20     14.55 o 
   4  13   2       16.64        8.85     35.10 o 
   0  14   2        1.20       -3.22     23.92 o 
   1  14   2        9.14        7.68     16.77 o 
   2  14   2       27.48       21.01     18.44 o 
   1   0   3     1835.29     1858.04     39.49 o 
   2   0   3        0.01        0.60      4.01 o 
   3   0   3       55.61       61.81     11.07 o 
   4   0   3      223.29      215.25     19.09 o 
   5   0   3        4.08        4.98      9.19 o 
   6   0   3       60.66       74.22     16.68 o 
   7   0   3       67.64       70.12     21.35 o 
   8   0   3        4.50       15.08     22.20 o 
   9   0   3        6.93       21.20     31.42 o 
   0   1   3     1408.29     1303.02    109.71 o 
   1   1   3     1166.71     1200.02     17.22 o 
   2   1   3     1487.72     1493.60     21.30 o 
   3   1   3      146.66      144.74      7.93 o 
   4   1   3      158.98      152.89     10.40 o 
   5   1   3       33.69       35.08      7.96 o 
   6   1   3      152.44      175.17     14.82 o 
   7   1   3       10.69        2.58     11.76 o 
   8   1   3       93.63      104.47     20.42 o 
   9   1   3        0.78       -1.11     20.51 o 
   0   2   3      354.43      326.24     22.14 o 
   1   2   3      891.06      891.00     15.72 o 
   2   2   3       67.81       71.07      4.00 o 
   3   2   3      977.25      972.28     19.31 o 
   4   2   3      282.33      294.63     12.53 o 
   5   2   3       56.80       53.89      9.41 o 
   6   2   3      469.75      475.81     21.92 o 
   7   2   3       82.54       74.97     16.74 o 
   8   2   3       14.72       17.55     15.79 o 
   0   3   3     1162.60     1371.79     64.21 o 
   1   3   3     3279.26     3314.91     44.70 o 
   2   3   3       40.67       36.76      3.84 o 
   3   3   3      224.02      215.88      9.11 o 
   4   3   3      257.68      234.25     14.17 o 
   5   3   3        8.49        3.85      7.16 o 
   6   3   3      185.92      183.57     15.97 o 
   7   3   3       82.64       75.02     16.97 o 
   8   3   3       14.68       13.55     21.15 o 
   0   4   3      424.84      446.59     13.26 o 
   1   4   3     2137.37     2075.77     34.66 o 
   2   4   3      874.61      876.07     14.15 o 
   3   4   3        5.34        3.93      3.52 o 
   4   4   3      120.40      114.34      7.38 o 
   5   4   3      128.78      133.83     13.03 o 
   6   4   3       53.26       66.33     14.50 o 
   7   4   3        9.13        7.07     19.92 o 
   8   4   3        5.55        8.51     21.42 o 
   0   5   3      371.20      376.92     21.25 o 
   1   5   3     2342.96     2343.23     33.13 o 
   2   5   3      280.16      277.62      8.65 o 
   3   5   3      484.19      486.37     11.47 o 
   4   5   3       31.47       29.90      6.97 o 
   5   5   3      227.27      242.18     19.41 o 
   6   5   3       63.37       73.84     16.83 o 
   7   5   3        6.53       -7.39     23.22 o 
   8   5   3        8.44       24.22     27.74 o 
   0   6   3      136.99      123.26      9.05 o 
   1   6   3      191.38      190.16      7.90 o 
   2   6   3       92.33       93.82      6.47 o 
   3   6   3       34.95       31.93      6.09 o 
   4   6   3       56.88       59.78      7.08 o 
   5   6   3      132.13      134.04     16.96 o 
   6   6   3       21.51       15.82     14.54 o 
   7   6   3        8.09       -6.24     23.02 o 
   8   6   3       19.52       25.05     28.90 o 
   0   7   3        2.88        1.12      6.50 o 
   1   7   3      485.28      475.27     12.86 o 
   2   7   3      165.12      173.99      9.62 o 
   3   7   3      330.40      340.47     14.35 o 
   4   7   3       23.48       22.09      7.45 o 
   5   7   3        3.87        2.56      8.68 o 
   6   7   3        4.55        7.39     17.31 o 
   7   7   3       32.06       30.19     21.99 o 
   0   8   3      127.38      124.22     13.41 o 
   1   8   3       66.03       71.63      8.00 o 
   2   8   3       42.39       46.57      8.88 o 
   3   8   3       38.99       35.98      9.82 o 
   4   8   3       37.61       36.39      9.97 o 
   5   8   3       31.56       26.33     12.02 o 
   6   8   3       16.50       -6.09     18.61 o 
   7   8   3       12.43        4.68     20.30 o 
   0   9   3       54.51       37.06     12.51 o 
   1   9   3       24.41       25.12      8.55 o 
   2   9   3       98.30      122.37     12.74 o 
   3   9   3       68.54       56.03     11.68 o 
   4   9   3       21.11       15.92     10.99 o 
   5   9   3        0.70       -6.10      9.84 o 
   6   9   3        4.35        3.75     17.76 o 
   7   9   3       31.01       39.08     32.90 o 
   0  10   3      299.21      321.65     30.86 o 
   1  10   3       44.11       54.60     12.56 o 
   2  10   3        5.63        9.54      9.68 o 
   3  10   3       18.55       16.26     12.04 o 
   4  10   3       84.72       82.37     16.26 o 
   5  10   3        0.61       -1.65     11.01 o 
   6  10   3        3.34        3.40     18.53 o 
   0  11   3       35.64       45.71     19.73 o 
   1  11   3       27.72       24.60     11.61 o 
   2  11   3       18.90       26.60     12.60 o 
   3  11   3       18.26       11.08     11.94 o 
   4  11   3        5.02        4.02     11.88 o 
   5  11   3       17.65        7.52     13.45 o 
   6  11   3       32.49       -8.96     29.24 o 
   0  12   3        8.26        3.22     17.09 o 
   1  12   3       86.31       88.05     20.04 o 
   2  12   3       14.67       11.38     12.47 o 
   3  12   3        5.19       -1.69     11.91 o 
   4  12   3       29.04       30.74     15.12 o 
   5  12   3        4.83       -1.63     20.02 o 
   0  13   3        0.64       -4.32     21.10 o 
   1  13   3      100.78       87.95     21.87 o 
   2  13   3        0.41       -2.08     15.83 o 
   3  13   3       12.63       -4.06     13.68 o 
   4  13   3        2.02        7.87     34.01 o 
   0  14   3       19.20       10.32     26.11 o 
   1  14   3        0.67       -5.77     16.90 o 
   2  14   3       59.71       57.10     24.32 o 
   0   0   4     2798.81     2903.85     45.40 o 
   1   0   4       16.24       18.04      3.86 o 
   2   0   4      185.08      189.20      9.83 o 
   3   0   4      180.50      172.13     11.26 o 
   4   0   4      608.61      612.05     33.04 o 
   5   0   4      121.17      125.59     17.31 o 
   6   0   4       53.80       47.82     15.20 o 
   7   0   4      186.82      171.89     25.76 o 
   8   0   4       21.28       12.24     28.06 o 
   0   1   4     2350.91     2014.06    171.18 o 
   1   1   4     3536.97     3502.18     61.33 o 
   2   1   4     1314.38     1267.09     20.83 o 
   3   1   4      149.21      158.66      6.57 o 
   4   1   4      121.07      129.84     10.05 o 
   5   1   4      136.98      131.60     11.74 o 
   6   1   4       28.93       28.61      9.56 o 
   7   1   4       32.61       32.47     12.95 o 
   8   1   4        3.36        7.82     19.87 o 
   0   2   4     2035.62     1895.67    138.14 o 
   1   2   4     2225.62     2133.74     49.78 o 
   2   2   4      966.06      964.15     11.53 o 
   3   2   4     1223.63     1237.82     16.94 o 
   4   2   4      293.38      283.33     12.05 o 
   5   2   4       72.35       65.87      9.13 o 
   6   2   4      108.51      114.52     14.17 o 
   7   2   4        5.29        7.62     12.65 o 
   8   2   4        7.98        2.43     18.68 o 
   0   3   4      589.16      544.74     44.70 o 
   1   3   4      333.87      326.08      7.90 o 
   2   3   4     2284.76     2183.92     71.32 o 
   3   3   4     1553.17     1571.92     24.22 o 
   4   3   4      127.65      128.40      7.07 o 
   5   3   4       19.00       14.90      7.91 o 
   6   3   4       10.62        6.85      9.53 o 
   7   3   4       23.02       19.94     13.49 o 
   8   3   4       12.17        8.57     24.23 o 
   0   4   4      145.62      134.86     11.13 o 
   1   4   4     1257.50     1244.16     19.87 o 
   2   4   4      654.50      667.66     11.73 o 
   3   4   4      173.17      183.71      7.07 o 
   4   4   4      109.47      108.85      7.91 o 
   5   4   4       60.30       56.22     11.57 o 
   6   4   4       73.10       76.34     14.18 o 
   7   4   4       30.88       29.87     19.49 o 
   8   4   4        6.85       -2.49     25.85 o 
   0   5   4      113.53      127.87     10.97 o 
   1   5   4      267.39      258.82      8.53 o 
   2   5   4     1207.04     1176.24     18.20 o 
   3   5   4       40.27       44.84      5.82 o 
   4   5   4      109.27      118.38      9.84 o 
   5   5   4      293.00      299.88     24.31 o 
   6   5   4       49.70       39.48     15.93 o 
   7   5   4       21.73       25.39     22.89 o 
   8   5   4        2.48       11.23     29.55 o 
   0   6   4       27.17       25.63      6.43 o 
   1   6   4       86.73       92.41      6.68 o 
   2   6   4     1252.39     1264.80     21.81 o 
   3   6   4      222.96      241.76      9.96 o 
   4   6   4       40.47       38.56      6.90 o 
   5   6   4      245.10      268.54     17.52 o 
   6   6   4       24.11       30.92     16.82 o 
   7   6   4       33.52       31.62     33.97 o 
   8   6   4        0.62       -5.90     26.14 o 
   0   7   4      480.89      503.00     28.37 o 
   1   7   4       50.80       50.62      6.56 o 
   2   7   4      104.66       95.07      7.69 o 
   3   7   4       68.87       70.82     10.05 o 
   4   7   4      166.29      169.43     12.38 o 
   5   7   4       66.82       71.34     14.44 o 
   6   7   4       19.18       14.09     16.84 o 
   7   7   4        7.17        8.71     28.61 o 
   0   8   4       41.67       36.97     10.84 o 
   1   8   4       40.76       31.80      7.10 o 
   2   8   4      109.07      102.03     11.06 o 
   3   8   4       35.15       46.58      9.67 o 
   4   8   4       24.50       30.75      9.93 o 
   5   8   4       31.76       37.81     13.04 o 
   6   8   4        3.78       10.79     19.73 o 
   7   8   4        5.43       22.93     27.21 o 
   0   9   4        5.84        4.29      9.73 o 
   1   9   4       10.63       14.22      8.02 o 
   2   9   4        6.27        2.56      8.14 o 
   3   9   4        7.83       10.18      9.40 o 
   4   9   4       95.24       95.85     14.00 o 
   5   9   4       12.73       11.24     13.60 o 
   6   9   4       20.58        7.84     21.30 o 
   7   9   4       27.74       29.74     32.16 o 
   0  10   4       68.18       74.04     18.37 o 
   1  10   4        5.46        8.39      8.31 o 
   2  10   4       68.86       79.52     12.98 o 
   3  10   4       70.69       63.04     14.24 o 
   4  10   4       21.08       19.85     12.13 o 
   5  10   4        7.03        4.56     11.81 o 
   6  10   4       24.74       15.88     14.07 o 
   0  11   4      392.44      464.31     43.48 o 
   1  11   4       25.34       11.65     12.11 o 
   2  11   4       10.54        9.43     12.71 o 
   3  11   4      143.88      129.93     20.65 o 
   4  11   4       12.91        1.06     12.48 o 
   5  11   4        1.10       -5.64     12.61 o 
   0  12   4        8.46       11.03     20.91 o 
   1  12   4        2.68       -4.34     13.33 o 
   2  12   4       88.33       78.20     16.64 o 
   3  12   4       61.14       44.68     15.32 o 
   4  12   4        1.82        1.06     14.38 o 
   5  12   4       12.93       21.43     32.78 o 
   0  13   4       42.31       27.87     24.70 o 
   1  13   4       20.66       21.61     17.60 o 
   2  13   4       24.53       22.83     17.47 o 
   3  13   4        3.28        3.58     14.66 o 
   4  13   4        7.66       18.72     34.22 o 
   0  14   4        2.42        6.06     25.27 o 
   1  14   4       30.88       33.43     19.99 o 
   1   0   5      673.66      674.86     13.68 o 
   2   0   5        7.44       15.17      4.15 o 
   3   0   5       99.91      108.94      9.32 o 
   4   0   5      294.14      300.28     22.24 o 
   5   0   5        6.60       10.71     11.02 o 
   6   0   5       98.61       91.51     18.04 o 
   7   0   5      189.52      160.90     30.83 o 
   8   0   5       19.35       24.62     25.96 o 
   0   1   5      577.83      516.04     50.63 o 
   1   1   5      114.95      102.06      6.47 o 
   2   1   5      286.97      278.08      8.55 o 
   3   1   5      564.09      577.42     10.83 o 
   4   1   5      239.10      232.34     12.19 o 
   5   1   5       18.68       18.04      8.61 o 
   6   1   5       82.01       88.97     13.43 o 
   7   1   5      133.16      145.36     21.67 o 
   8   1   5       59.64       51.73     19.34 o 
   0   2   5      227.19      212.94     16.34 o 
   1   2   5     1494.24     1502.20     22.28 o 
   2   2   5      727.26      720.96     11.07 o 
   3   2   5      158.94      164.85      7.89 o 
   4   2   5        3.52        1.22      4.18 o 
   5   2   5       32.70       31.12      8.50 o 
   6   2   5      101.67       91.86     13.61 o 
   7   2   5       42.06       34.26     16.29 o 
   8   2   5        0.28        2.94     16.43 o 
   0   3   5       51.07       48.06      5.77 o 
   1   3   5      124.57      139.76      6.21 o 
   2   3   5      319.15      322.09      8.71 o 
   3   3   5      632.08      635.65     14.80 o 
   4   3   5       36.11       39.09      6.34 o 
   5   3   5       65.59       68.01     11.52 o 
   6   3   5       34.10       31.11     11.23 o 
   7   3   5        9.55       12.89     13.40 o 
   8   3   5        2.05       -4.46     18.82 o 
   0   4   5      122.86      119.77     11.14 o 
   1   4   5     1925.61     1907.23     36.54 o 
   2   4   5      216.49      213.39      7.62 o 
   3   4   5      922.89      934.86     14.42 o 
   4   4   5      163.39      150.95      9.60 o 
   5   4   5       73.81       87.97     12.97 o 
   6   4   5      148.16      146.00     20.01 o 
   7   4   5        2.10      -10.86     14.03 o 
   8   4   5       12.66       -1.54     22.11 o 
   0   5   5       11.09       10.69      5.79 o 
   1   5   5      199.65      199.68      8.27 o 
   2   5   5     1828.61     1825.57     28.42 o 
   3   5   5      117.15      125.74      7.89 o 
   4   5   5        0.46       -2.09      6.15 o 
   5   5   5       91.36       99.62      9.45 o 
   6   5   5       44.24       37.64     19.16 o 
   7   5   5       11.92       20.58     20.03 o 
   8   5   5        1.27       21.84     32.72 o 
   0   6   5       19.31       25.48      6.85 o 
   1   6   5        9.70        6.77      4.70 o 
   2   6   5      680.49      700.73     15.33 o 
   3   6   5       10.16        6.55      5.68 o 
   4   6   5        7.61        3.57      5.57 o 
   5   6   5        8.29        9.93     10.03 o 
   6   6   5       83.06       76.32     22.97 o 
   7   6   5       21.78       29.28     24.73 o 
   8   6   5        0.93       39.53     50.79 o 
   0   7   5       12.05        0.80      7.47 o 
   1   7   5      511.75      489.23     14.80 o 
   2   7   5       45.92       53.50      7.36 o 
   3   7   5      246.03      262.82     14.20 o 
   4   7   5        9.39        7.47      8.23 o 
   5   7   5       71.76       86.74     15.87 o 
   6   7   5       66.45       63.77     26.98 o 
   7   7   5        8.51       -1.35     23.26 o 
   0   8   5        7.25       20.29     10.05 o 
   1   8   5       13.23        8.74      6.58 o 
   2   8   5       42.69       46.38      9.23 o 
   3   8   5        7.45        9.62      8.80 o 
   4   8   5        4.89       -2.38      8.69 o 
   5   8   5       28.55       37.61     14.16 o 
   6   8   5        6.36        1.16     17.26 o 
   7   8   5        6.94       10.78     26.75 o 
   0   9   5      260.06      287.85     24.77 o 
   1   9   5        6.61       11.47      7.43 o 
   2   9   5       75.25       92.80     12.38 o 
   3   9   5       10.75        1.56      9.76 o 
   4   9   5       82.02       72.60     13.20 o 
   5   9   5        4.52        2.44     12.95 o 
   6   9   5       12.39        4.21     18.51 o 
   0  10   5      410.34      422.72     31.53 o 
   1  10   5       59.00       50.75     11.30 o 
   2  10   5       27.23       25.12     11.52 o 
   3  10   5       51.70       48.44     13.79 o 
   4  10   5      113.66      131.88     18.47 o 
   5  10   5       12.84        6.56     11.77 o 
   6  10   5       10.13        6.50     15.28 o 
   0  11   5       72.25       88.42     23.41 o 
   1  11   5       37.52       30.67     12.28 o 
   2  11   5       13.96        9.48     11.86 o 
   3  11   5        8.01        5.60     12.26 o 
   4  11   5        9.60        8.33     13.79 o 
   5  11   5        9.86       -9.34     13.39 o 
   0  12   5       28.04       19.66     19.59 o 
   1  12   5       23.65       26.69     16.70 o 
   2  12   5       30.24       12.29     14.78 o 
   3  12   5       11.49       12.70     14.48 o 
   4  12   5        9.74       14.86     16.33 o 
   0  13   5        0.42      -11.48     21.55 o 
   1  13   5       15.82        2.55     16.73 o 
   2  13   5        1.74        0.26     16.49 o 
   3  13   5        6.40        5.53     15.39 o 
   0  14   5        0.90      -13.07     28.26 o 
   1  14   5       20.94        2.31     29.42 o 
   0   0   6     1899.77     1542.18    424.33 o 
   1   0   6        5.67        5.19      4.45 o 
   2   0   6       17.05       12.09      4.99 o 
   3   0   6      162.45      172.82     11.76 o 
   4   0   6      330.36      308.96     16.78 o 
   5   0   6        0.65        0.32     10.24 o 
   6   0   6       78.85       83.33     21.84 o 
   7   0   6       88.62      105.01     29.17 o 
   8   0   6        0.99        4.01     23.57 o 
   0   1   6      359.50      294.19     38.72 o 
   1   1   6      103.56       90.65      6.57 o 
   2   1   6      415.00      422.16      8.99 o 
   3   1   6      831.47      832.46     14.86 o 
   4   1   6        7.23        6.70      4.70 o 
   5   1   6       40.20       52.46     10.81 o 
   6   1   6        6.87       -5.61      9.70 o 
   7   1   6       23.32       23.20     16.31 o 
   8   1   6        7.74        6.48     16.85 o 
   0   2   6       72.02       65.15      8.42 o 
   1   2   6      979.90      978.33     17.67 o 
   2   2   6     1127.38     1120.48     14.12 o 
   3   2   6      365.92      363.16     10.18 o 
   4   2   6       96.20      108.22      7.37 o 
   5   2   6       68.52       71.36     11.66 o 
   6   2   6       51.20       58.92     14.18 o 
   7   2   6       50.04       43.82     17.29 o 
   8   2   6        2.26       -1.43     17.15 o 
   0   3   6       26.96       26.58      5.41 o 
   1   3   6     2020.00     2013.05     27.44 o 
   2   3   6      289.66      290.61      8.33 o 
   3   3   6      104.90      107.82      6.45 o 
   4   3   6       44.35       43.32      7.17 o 
   5   3   6        9.86        8.87      8.62 o 
   6   3   6      101.73       91.68     16.65 o 
   7   3   6       42.84       42.65     18.01 o 
   8   3   6       20.79       16.58     22.20 o 
   0   4   6        7.57        9.52      5.46 o 
   1   4   6      108.67      111.97      6.80 o 
   2   4   6     1323.83     1338.31     19.92 o 
   3   4   6      205.41      201.81      8.56 o 
   4   4   6       35.47       36.72      7.81 o 
   5   4   6       32.39       39.52      7.39 o 
   6   4   6       19.67        8.69     13.61 o 
   7   4   6       12.87       -4.68     19.08 o 
   8   4   6        0.32       -7.51     22.32 o 
   0   5   6       50.86       51.27      7.93 o 
   1   5   6      134.08      133.14      7.63 o 
   2   5   6      780.87      775.79     17.76 o 
   3   5   6       76.83       68.06      6.63 o 
   4   5   6       28.31       26.44      9.26 o 
   5   5   6       14.08       10.44      9.33 o 
   6   5   6       11.79       11.20     17.96 o 
   7   5   6        0.49        5.08     22.40 o 
   8   5   6        4.27       -7.85     40.84 o 
   0   6   6       62.79       56.24      9.02 o 
   1   6   6      935.86      945.01     16.85 o 
   2   6   6      177.11      195.78      9.78 o 
   3   6   6       72.64       82.27      7.68 o 
   4   6   6       64.77       65.80      8.66 o 
   5   6   6        5.70        6.41     10.09 o 
   6   6   6       32.05       26.99     19.31 o 
   7   6   6        7.35       17.58     24.04 o 
   0   7   6      180.41      194.12     14.56 o 
   1   7   6      104.21       98.61      8.62 o 
   2   7   6       23.50       26.86      6.95 o 
   3   7   6      118.83      131.17     10.98 o 
   4   7   6       54.70       53.82     11.48 o 
   5   7   6       75.37       76.42     16.06 o 
   6   7   6       50.23       42.73     24.90 o 
   7   7   6        5.65       16.86     24.42 o 
   0   8   6        0.24        5.12      9.47 o 
   1   8   6        2.86        5.20      6.62 o 
   2   8   6       14.43       15.82      7.41 o 
   3   8   6       15.50        7.07      9.58 o 
   4   8   6       63.42       48.04     11.94 o 
   5   8   6       68.04       67.28     16.40 o 
   6   8   6       18.79       13.81     23.85 o 
   7   8   6       12.74        7.46     42.93 o 
   0   9   6      204.84      206.85     20.06 o 
   1   9   6       30.16       33.06      8.68 o 
   2   9   6       34.10       41.63     10.43 o 
   3   9   6      185.67      189.94     17.36 o 
   4   9   6       92.61       88.06     15.93 o 
   5   9   6        2.84       -7.72     13.56 o 
   6   9   6        1.27        3.02     14.17 o 
   0  10   6       11.61       12.41     12.95 o 
   1  10   6       28.97       28.90      9.91 o 
   2  10   6      120.98      119.96     15.72 o 
   3  10   6       16.02        6.87     11.58 o 
   4  10   6       14.90        4.80     12.80 o 
   5  10   6       10.25        5.36     11.67 o 
   6  10   6        2.47      -24.48     42.02 o 
   0  11   6       60.46       37.54     16.70 o 
   1  11   6       35.04       42.73     13.72 o 
   2  11   6        7.49        4.63     11.85 o 
   3  11   6        9.79        5.60     12.55 o 
   4  11   6       97.91      101.50     19.15 o 
   5  11   6        4.69       10.24     14.41 o 
   0  12   6       85.75       66.47     27.68 o 
   1  12   6       37.10       22.89     14.42 o 
   2  12   6       99.65       92.86     19.43 o 
   3  12   6       17.16       10.94     14.20 o 
   4  12   6        6.81        4.20     15.40 o 
   0  13   6       88.09       66.33     30.84 o 
   1  13   6       29.37       17.97     17.82 o 
   2  13   6       12.47       -0.92     16.69 o 
   3  13   6        3.98      -25.58     25.58 o 
   1   0   7       78.47      107.34     10.25 o 
   2   0   7       14.01       16.55      5.86 o 
   3   0   7     1874.77     1794.23     46.56 o 
   4   0   7       57.17       77.27     10.58 o 
   5   0   7       48.27       45.94     13.49 o 
   6   0   7        2.26       -4.11     15.29 o 
   7   0   7       11.94       22.05     24.91 o 
   8   0   7        3.37        7.83     25.94 o 
   0   1   7      526.76      514.16     62.15 o 
   1   1   7      566.11      600.71     12.91 o 
   2   1   7      241.62      236.52      7.76 o 
   3   1   7       48.55       46.38      5.79 o 
   4   1   7      773.54      767.59     18.21 o 
   5   1   7       30.88       23.60      9.64 o 
   6   1   7       46.37       49.23     16.82 o 
   7   1   7       29.33       33.37     17.54 o 
   8   1   7       46.70       38.89     19.17 o 
   0   2   7       52.13       63.29      7.79 o 
   1   2   7      631.00      626.50     12.54 o 
   2   2   7      452.21      442.23     11.12 o 
   3   2   7      149.63      143.34      8.54 o 
   4   2   7       13.74       12.03      5.29 o 
   5   2   7      334.30      325.81     20.93 o 
   6   2   7       13.95        9.68     14.32 o 
   7   2   7       26.88       19.21     16.83 o 
   8   2   7        1.74       -6.06     17.35 o 
   0   3   7      271.94      254.08     11.40 o 
   1   3   7      307.90      318.38      9.71 o 
   2   3   7      110.52      106.75      6.95 o 
   3   3   7       64.56       76.31      6.49 o 
   4   3   7       14.92       13.21      6.02 o 
   5   3   7      188.04      199.35     12.28 o 
   6   3   7       11.79       14.32     14.71 o 
   7   3   7        3.54       -3.11     16.80 o 
   8   3   7       34.87       43.44     25.57 o 
   0   4   7      385.87      384.69     15.94 o 
   1   4   7      380.04      361.82     10.32 o 
   2   4   7       96.67       90.46      6.29 o 
   3   4   7      140.34      136.31      7.51 o 
   4   4   7        2.47       -0.22      6.45 o 
   5   4   7      138.50      173.78     15.01 o 
   6   4   7      130.70      127.63     23.11 o 
   7   4   7       28.64       23.00     21.10 o 
   8   4   7        2.68       14.79     43.59 o 
   0   5   7        7.52        3.09      6.50 o 
   1   5   7      331.72      338.65     10.94 o 
   2   5   7       47.86       42.04      6.26 o 
   3   5   7      132.53      131.99      8.19 o 
   4   5   7       83.24       87.24     10.75 o 
   5   5   7      139.34      149.27     15.67 o 
   6   5   7        0.84        1.57     18.52 o 
   7   5   7       16.03       -2.78     23.09 o 
   0   6   7       78.11       82.67     10.51 o 
   1   6   7      273.46      280.59     11.12 o 
   2   6   7       65.63       66.92      7.95 o 
   3   6   7      107.05      108.08      9.87 o 
   4   6   7       62.59       59.95      8.77 o 
   5   6   7       29.50       13.62     13.88 o 
   6   6   7        7.10       -3.61     21.10 o 
   7   6   7        5.33        8.25     23.88 o 
   0   7   7        0.36        1.37      7.59 o 
   1   7   7      134.27      125.89      9.99 o 
   2   7   7      279.18      288.20     13.70 o 
   3   7   7      261.06      249.39     14.30 o 
   4   7   7       74.44       80.41     12.97 o 
   5   7   7       64.34       75.05     16.56 o 
   6   7   7        3.85       -7.33     20.96 o 
   7   7   7       14.49       -4.36     24.42 o 
   0   8   7      587.69      675.86     27.62 o 
   1   8   7       69.07       75.33      9.44 o 
   2   8   7      276.74      279.66     15.87 o 
   3   8   7       31.79       33.42     10.19 o 
   4   8   7      145.47      151.31     19.70 o 
   5   8   7       14.56       23.36     14.45 o 
   6   8   7       27.03       36.52     16.89 o 
   0   9   7        0.25       -0.97     10.21 o 
   1   9   7       32.75       20.28      8.81 o 
   2   9   7       40.64       53.05     11.68 o 
   3   9   7       80.16       75.87     14.15 o 
   4   9   7       26.71       17.08     12.38 o 
   5   9   7        2.25        3.10     14.05 o 
   6   9   7        9.48        0.79     15.57 o 
   0  10   7        0.10       -0.69     12.54 o 
   1  10   7       64.96       70.89     12.06 o 
   2  10   7       12.56       19.65     10.68 o 
   3  10   7       19.00       13.25     12.94 o 
   4  10   7       20.43       39.28     15.35 o 
   5  10   7        6.25        4.27     11.97 o 
   0  11   7        3.18        4.78     14.72 o 
   1  11   7       31.73       16.06     11.07 o 
   2  11   7        4.45       -1.55     12.16 o 
   3  11   7        8.88        1.37     13.59 o 
   4  11   7       25.03       21.75     16.09 o 
   5  11   7        2.25       15.45     48.04 o 
   0  12   7       34.03       23.18     20.16 o 
   1  12   7        8.43        2.24     15.55 o 
   2  12   7        4.96        2.82     15.22 o 
   3  12   7        8.00       11.63     15.51 o 
   4  12   7        0.54      -38.48     38.48 o 
   0  13   7       12.26       13.38     23.84 o 
   1  13   7        7.21        0.73     17.07 o 
   2  13   7        8.34       -3.66     17.25 o 
   3  13   7       22.54      -24.08     47.65 o 
   0   0   8     3672.47     2927.62    705.38 o 
   1   0   8       69.00       62.44      9.80 o 
   2   0   8        2.73        4.09      5.86 o 
   3   0   8      168.28      170.86     17.21 o 
   4   0   8       84.51       88.55     12.97 o 
   5   0   8      252.27      201.99     27.29 o 
   6   0   8       23.38       23.82     26.22 o 
   7   0   8        9.61       13.17     23.47 o 
   8   0   8        1.47       -9.07     24.73 o 
   0   1   8      425.06      372.87     42.90 o 
   1   1   8      484.48      484.40     13.26 o 
   2   1   8       45.10       39.46      5.21 o 
   3   1   8       69.83       66.14      7.17 o 
   4   1   8       61.57       74.71      8.44 o 
   5   1   8       47.52       48.11     10.54 o 
   6   1   8       13.78       22.99     15.48 o 
   7   1   8        4.69        6.50     16.16 o 
   8   1   8       24.48       21.82     19.64 o 
   0   2   8        2.31       -4.85      4.85 o 
   1   2   8      140.07      150.00      7.96 o 
   2   2   8       51.54       50.19      6.07 o 
   3   2   8      109.14      105.94      7.24 o 
   4   2   8        0.98       -1.83      6.26 o 
   5   2   8      160.54      167.40     15.11 o 
   6   2   8       23.47       17.12     15.65 o 
   7   2   8       21.85       15.81     17.33 o 
   8   2   8       18.91       17.47     21.35 o 
   0   3   8      168.81      157.28     12.10 o 
   1   3   8       60.89       59.22      6.91 o 
   2   3   8      323.18      344.39     10.89 o 
   3   3   8      149.52      153.38      9.15 o 
   4   3   8      189.99      180.06     11.78 o 
   5   3   8      311.99      315.30     19.69 o 
   6   3   8        5.25       -0.06     14.59 o 
   7   3   8        3.33        7.97     18.09 o 
   8   3   8       25.34       88.09     54.84 o 
   0   4   8       14.83       11.30      6.68 o 
   1   4   8      350.00      321.39     10.72 o 
   2   4   8      136.58      123.99      6.93 o 
   3   4   8        4.06        5.59      4.61 o 
   4   4   8      296.18      283.40     15.04 o 
   5   4   8      121.34      132.36     14.55 o 
   6   4   8        2.74        6.34     16.52 o 
   7   4   8        6.78        7.24     21.11 o 
   0   5   8       91.76       87.35     10.75 o 
   1   5   8       42.32       34.11      6.19 o 
   2   5   8      112.47      113.08      8.27 o 
   3   5   8       35.57       31.35      6.64 o 
   4   5   8       29.74       22.85      8.79 o 
   5   5   8      165.26      171.45     17.18 o 
   6   5   8       20.84       15.78     20.59 o 
   7   5   8        1.12       33.09     27.82 o 
   0   6   8        0.06       -3.90      7.57 o 
   1   6   8       96.73       96.41      9.01 o 
   2   6   8      144.68      143.56     10.61 o 
   3   6   8        5.24       -1.10      7.33 o 
   4   6   8        5.47        9.00      7.17 o 
   5   6   8       50.13       49.64     16.39 o 
   6   6   8       18.03       17.51     22.96 o 
   7   6   8        0.84      -16.78     24.08 o 
   0   7   8      346.73      356.05     18.73 o 
   1   7   8       30.61       23.14      7.30 o 
   2   7   8      182.93      194.81     13.17 o 
   3   7   8      225.94      242.39     17.01 o 
   4   7   8      132.10      137.88     16.12 o 
   5   7   8        2.59       -0.30     14.16 o 
   6   7   8        9.94        6.94     14.78 o 
   7   7   8        2.94      -17.28     38.74 o 
   0   8   8       50.91       45.76     12.64 o 
   1   8   8      199.39      191.21     12.77 o 
   2   8   8      120.43      131.89     13.23 o 
   3   8   8       12.02       22.83     10.68 o 
   4   8   8        3.55       -4.51     10.44 o 
   5   8   8        6.65       -1.18     16.87 o 
   6   8   8        1.06       -5.22     16.43 o 
   0   9   8      951.83     1061.80     42.27 o 
   1   9   8       77.98       80.90     11.62 o 
   2   9   8        5.50        0.14      9.21 o 
   3   9   8       20.17       18.93     11.35 o 
   4   9   8       11.40        2.44     12.59 o 
   5   9   8        6.51       -1.53     16.40 o 
   6   9   8        5.27       -3.11     21.22 o 
   0  10   8       83.85       59.76     17.19 o 
   1  10   8       94.77       85.78     12.74 o 
   2  10   8       56.92       57.17     13.23 o 
   3  10   8       48.98       38.06     15.59 o 
   4  10   8        0.58       -5.98     12.92 o 
   5  10   8        6.59        0.28     17.53 o 
   0  11   8        5.08       10.26     17.10 o 
   1  11   8       75.47       71.75     13.80 o 
   2  11   8       31.32       33.42     13.28 o 
   3  11   8       33.96       36.92     16.43 o 
   4  11   8       12.09        7.17     14.76 o 
   0  12   8        4.73        6.64     18.83 o 
   1  12   8        3.64        7.23     14.12 o 
   2  12   8        0.17       12.35     15.49 o 
   3  12   8        0.77        4.09     15.91 o 
   0  13   8        2.49       -6.80     19.50 o 
   1  13   8       26.65       29.49     19.92 o 
   1   0   9       85.72       89.48     11.61 o 
   2   0   9        0.18        6.92      6.94 o 
   3   0   9        1.76       -0.76      7.44 o 
   4   0   9       42.15       44.25     14.83 o 
   5   0   9      185.20      165.06     18.78 o 
   6   0   9       11.52       11.96     23.14 o 
   7   0   9        6.65       27.83     26.18 o 
   8   0   9        6.60       26.31     54.32 o 
   0   1   9       22.49       18.19      6.52 o 
   1   1   9      122.53      130.01      7.36 o 
   2   1   9      183.22      187.94      8.59 o 
   3   1   9      105.53       96.17      7.57 o 
   4   1   9      709.27      708.24     24.18 o 
   5   1   9       46.42       40.74      9.77 o 
   6   1   9        4.51        5.74     15.87 o 
   7   1   9        7.57        7.06     17.54 o 
   8   1   9       12.90      -14.41     32.44 o 
   0   2   9      401.09      372.76     39.78 o 
   1   2   9       51.94       57.75      7.05 o 
   2   2   9      487.49      459.42     20.30 o 
   3   2   9      357.74      354.46     11.47 o 
   4   2   9      133.51      117.52     13.39 o 
   5   2   9       56.56       68.78     10.94 o 
   6   2   9       62.80       59.57     19.29 o 
   7   2   9       11.62       16.99     18.18 o 
   8   2   9        5.62        0.13     47.65 o 
   0   3   9        9.43       10.22      7.31 o 
   1   3   9      101.36      103.98      7.46 o 
   2   3   9       71.77       66.97      7.23 o 
   3   3   9       15.54       17.71      5.93 o 
   4   3   9        8.27       13.51      9.22 o 
   5   3   9        5.01        3.87      8.33 o 
   6   3   9       21.05       19.46     16.95 o 
   7   3   9        2.86        3.78     18.29 o 
   0   4   9        0.69       -1.18      7.58 o 
   1   4   9      110.88      114.59      8.18 o 
   2   4   9       13.91        6.09      5.49 o 
   3   4   9      132.84      125.52      9.40 o 
   4   4   9       58.32       62.24     11.93 o 
   5   4   9       50.22       48.82     11.26 o 
   6   4   9       12.15        6.91     17.94 o 
   7   4   9        7.90       -4.64     21.49 o 
   0   5   9       13.54       20.17      8.88 o 
   1   5   9       41.43       50.03      7.29 o 
   2   5   9       17.50       21.98      7.53 o 
   3   5   9      205.81      203.77     12.61 o 
   4   5   9       32.97       28.21     10.62 o 
   5   5   9        0.48       -0.07     11.75 o 
   6   5   9       22.56       20.54     22.14 o 
   7   5   9        1.94        6.23     21.97 o 
   0   6   9      237.41      207.05     15.17 o 
   1   6   9      138.54      129.25     10.23 o 
   2   6   9      156.96      163.61     12.32 o 
   3   6   9        3.68        8.45      8.59 o 
   4   6   9       19.96       16.46      8.96 o 
   5   6   9       49.30       33.28     18.40 o 
   6   6   9        9.27        8.20     14.69 o 
   7   6   9        7.49      -23.82     41.10 o 
   0   7   9      146.91      152.70     14.58 o 
   1   7   9      312.98      304.72     15.34 o 
   2   7   9        8.88       -1.57      7.85 o 
   3   7   9      105.03      114.47     14.26 o 
   4   7   9       25.93       24.40     10.88 o 
   5   7   9        5.65        5.41     16.66 o 
   6   7   9        0.75       13.19     16.91 o 
   0   8   9        0.90       -6.96      9.36 o 
   1   8   9      109.08      100.68     11.42 o 
   2   8   9      140.26      147.06     13.99 o 
   3   8   9       49.51       32.15     12.14 o 
   4   8   9       61.06       54.83     13.52 o 
   5   8   9       28.80       11.15     19.42 o 
   6   8   9        9.40       -4.74     17.43 o 
   0   9   9        0.60       -1.09     11.66 o 
   1   9   9      145.53      141.75     14.11 o 
   2   9   9       37.42       43.99     11.83 o 
   3   9   9       35.20       46.35     13.36 o 
   4   9   9        1.01       14.57     13.19 o 
   5   9   9        0.20      -10.63     18.03 o 
   0  10   9        2.29       -0.76     14.66 o 
   1  10   9       32.03       25.91     10.85 o 
   2  10   9       52.13       46.13     13.05 o 
   3  10   9        9.13        2.12     11.84 o 
   4  10   9       22.97       22.97     15.51 o 
   5  10   9        2.83       35.86     49.61 o 
   0  11   9        4.60        3.76     17.26 o 
   1  11   9       17.21       21.89     13.20 o 
   2  11   9       13.91        9.74     13.07 o 
   3  11   9        8.61        1.63     15.23 o 
   4  11   9        6.53        6.00     17.53 o 
   0  12   9       27.79       35.64     22.69 o 
   1  12   9        1.34        1.49     14.62 o 
   2  12   9        0.46       -0.37     16.81 o 
   3  12   9        4.52      -20.81     46.99 o 
   0   0  10        1.70       14.72     11.48 o 
   1   0  10      477.50      465.27     21.10 o 
   2   0  10       10.74        6.50      7.54 o 
   3   0  10      129.79      123.61     12.90 o 
   4   0  10     1378.37     1403.17     51.08 o 
   5   0  10        4.81        5.03     11.69 o 
   6   0  10       34.71       66.94     28.18 o 
   7   0  10        0.07        5.13     26.00 o 
   0   1  10       23.27       26.62      7.84 o 
   1   1  10       68.88       68.60      6.67 o 
   2   1  10        3.50        4.60      4.93 o 
   3   1  10      152.80      147.98      9.39 o 
   4   1  10       16.70       13.37      9.91 o 
   5   1  10       75.55       71.34     11.93 o 
   6   1  10        6.68        7.60     16.84 o 
   7   1  10        7.27       12.19     19.49 o 
   0   2  10       82.62       74.53     10.63 o 
   1   2  10       63.97       75.87      8.17 o 
   2   2  10        2.42        4.14      5.47 o 
   3   2  10      237.56      244.84     11.40 o 
   4   2  10      227.58      222.76     17.02 o 
   5   2  10       11.15       16.26      9.55 o 
   6   2  10        9.15       21.69     18.00 o 
   7   2  10       16.49       27.37     19.36 o 
   0   3  10       16.08       20.49      8.64 o 
   1   3  10       66.66       67.15      6.73 o 
   2   3  10      148.32      159.78     10.54 o 
   3   3  10      115.15      119.73      9.19 o 
   4   3  10       59.51       64.07     12.77 o 
   5   3  10       17.41       13.74      9.60 o 
   6   3  10       27.55       29.78     18.77 o 
   7   3  10       36.42       66.98     24.56 o 
   0   4  10       19.53        9.94      9.65 o 
   1   4  10        3.74        2.47      6.44 o 
   2   4  10      112.58      111.23      9.67 o 
   3   4  10       10.31       19.09      7.59 o 
   4   4  10      123.09      131.92     15.14 o 
   5   4  10       19.38       26.46     11.26 o 
   6   4  10        8.52       11.45     11.19 o 
   7   4  10        2.23       -4.70     22.99 o 
   0   5  10       16.09       22.79      9.15 o 
   1   5  10      158.14      159.73     11.63 o 
   2   5  10      198.47      200.56     13.20 o 
   3   5  10       22.17       24.93      9.29 o 
   4   5  10        5.62       -4.86      7.59 o 
   5   5  10       99.19       97.26     15.78 o 
   6   5  10        5.74       -6.61     13.24 o 
   7   5  10        0.51       -7.85     43.19 o 
   0   6  10        2.90       -3.11      9.34 o 
   1   6  10      333.55      356.07     16.15 o 
   2   6  10      279.35      284.15     16.07 o 
   3   6  10        9.82       12.59      9.24 o 
   4   6  10       75.68       73.85     12.92 o 
   5   6  10       11.68        5.05     16.88 o 
   6   6  10       14.16       26.75     17.68 o 
   0   7  10      376.51      358.51     21.98 o 
   1   7  10       68.93       61.89     10.86 o 
   2   7  10        0.68        1.60      8.19 o 
   3   7  10        2.85       -2.67      9.00 o 
   4   7  10        5.28       12.00     11.65 o 
   5   7  10        1.21       -5.36     16.85 o 
   6   7  10        1.32        2.40     18.06 o 
   0   8  10       25.16       15.74     11.65 o 
   1   8  10       65.76       53.90     10.36 o 
   2   8  10       54.92       46.48     12.75 o 
   3   8  10        5.12        6.86     10.60 o 
   4   8  10       15.77        3.05     12.32 o 
   5   8  10       19.11       23.69     21.66 o 
   6   8  10        6.98       20.03     51.05 o 
   0   9  10       62.84       61.82     16.17 o 
   1   9  10       13.40        5.49      9.42 o 
   2   9  10       40.04       45.52     13.17 o 
   3   9  10       41.69       44.63     14.01 o 
   4   9  10       20.37       25.11     17.14 o 
   5   9  10        1.31       -4.72     19.49 o 
   0  10  10       28.20       47.05     19.16 o 
   1  10  10       23.79       22.95     12.66 o 
   2  10  10       16.50       20.54     13.41 o 
   3  10  10       30.00       24.25     13.53 o 
   4  10  10        7.93        1.55     15.89 o 
   0  11  10       42.55       11.77     19.31 o 
   1  11  10        9.41        7.92     13.21 o 
   2  11  10        3.31        3.33     13.52 o 
   3  11  10       10.16       -6.39     15.28 o 
   0  12  10       21.99       26.58     22.16 o 
   1  12  10        0.52        7.39     15.48 o 
   2  12  10        9.61      -20.24     20.24 o 
   1   0  11        4.98        2.37      9.58 o 
   2   0  11       88.45      101.47     15.10 o 
   3   0  11      231.25      215.01     16.76 o 
   4   0  11       81.08       74.60     17.61 o 
   5   0  11       17.87       25.08     15.52 o 
   6   0  11       14.42       29.06     26.03 o 
   7   0  11       15.83       11.97     28.36 o 
   0   1  11      662.40      690.42     24.72 o 
   1   1  11       99.38       98.73      8.35 o 
   2   1  11       32.52       37.59      8.70 o 
   3   1  11       12.19       10.01      6.66 o 
   4   1  11      115.41      115.17     14.63 o 
   5   1  11        1.58        0.91      9.75 o 
   6   1  11       25.70       29.95     19.37 o 
   7   1  11        4.17       11.91     20.46 o 
   0   2  11       37.00       38.43     10.63 o 
   1   2  11       18.44       25.44      7.51 o 
   2   2  11       19.92       15.12      8.04 o 
   3   2  11      219.29      225.72     12.91 o 
   4   2  11      276.59      286.81     19.48 o 
   5   2  11        7.59       17.68     10.79 o 
   6   2  11       14.27        8.33     17.85 o 
   7   2  11        4.53       -5.53     19.31 o 
   0   3  11       36.80       26.04     10.83 o 
   1   3  11       92.55       92.34      9.62 o 
   2   3  11       22.53        8.59      8.43 o 
   3   3  11      166.45      158.63     11.98 o 
   4   3  11       20.44       18.09     10.85 o 
   5   3  11       16.40       19.92     11.31 o 
   6   3  11       14.45        9.30     12.84 o 
   7   3  11        1.04       -5.70     24.08 o 
   0   4  11        2.51        6.96      9.31 o 
   1   4  11      252.57      259.08     13.89 o 
   2   4  11       12.28       15.10      8.71 o 
   3   4  11        1.19       -2.53      8.79 o 
   4   4  11       57.08       58.35     12.93 o 
   5   4  11       73.66       64.57     14.43 o 
   6   4  11        8.01       13.25     13.85 o 
   7   4  11        2.96       -8.77     43.98 o 
   0   5  11       11.33       14.08     11.46 o 
   1   5  11      434.91      461.90     18.65 o 
   2   5  11      366.71      353.38     18.35 o 
   3   5  11       19.34       13.57      8.65 o 
   4   5  11       27.99       21.27      9.45 o 
   5   5  11        6.15        0.13     11.19 o 
   6   5  11       26.86       27.95     18.05 o 
   0   6  11       60.87       58.54     16.17 o 
   1   6  11      200.57      203.94     14.56 o 
   2   6  11       32.68       33.48     10.46 o 
   3   6  11       79.96       65.68     12.35 o 
   4   6  11        8.69        1.85     10.49 o 
   5   6  11        0.80       -6.70     12.83 o 
   6   6  11        6.16       10.15     18.25 o 
   0   7  11       93.74       86.18     16.84 o 
   1   7  11       78.01       58.73     11.21 o 
   2   7  11        4.97       -3.04      9.18 o 
   3   7  11        0.52       -4.93      9.49 o 
   4   7  11        1.31        0.66     11.61 o 
   5   7  11       28.24       20.62     21.05 o 
   6   7  11        4.46       -2.49     43.85 o 
   0   8  11       26.34       31.73     14.06 o 
   1   8  11       31.71       28.92     10.83 o 
   2   8  11       23.24       27.11     12.25 o 
   3   8  11       14.11        4.95     11.33 o 
   4   8  11       20.45       19.96     13.96 o 
   5   8  11       28.04       36.44     23.30 o 
   0   9  11        8.86       18.81     15.23 o 
   1   9  11       20.88       20.15     11.16 o 
   2   9  11       11.11       10.10     12.09 o 
   3   9  11       11.75       19.68     13.15 o 
   4   9  11        9.28        8.84     14.02 o 
   5   9  11        2.10      -11.39     39.01 o 
   0  10  11        1.02      -10.80     15.78 o 
   1  10  11        0.85        4.87     11.42 o 
   2  10  11        5.64        4.41     13.06 o 
   3  10  11        7.93       -8.37     12.29 o 
   4  10  11        5.08       -1.31     49.22 o 
   0  11  11        5.05        2.34     19.44 o 
   1  11  11        1.39       17.17     14.76 o 
   2  11  11        9.76       22.64     15.16 o 
   3  11  11       44.80        2.75     51.05 o 
   0   0  12      169.68      147.72     25.87 o 
   1   0  12       17.34       28.88     12.37 o 
   2   0  12        5.53        1.37     12.75 o 
   3   0  12      340.79      376.41     26.11 o 
   4   0  12      104.56      109.99     20.31 o 
   5   0  12       28.21       39.00     17.80 o 
   6   0  12        1.07        0.94     15.51 o 
   7   0  12        0.80       17.02     53.80 o 
   0   1  12        6.54        7.06      9.19 o 
   1   1  12        2.18       -1.86      6.82 o 
   2   1  12      145.82      142.36     13.37 o 
   3   1  12       36.76       42.97      9.80 o 
   4   1  12       16.77       20.54     10.78 o 
   5   1  12       21.49       25.17     11.94 o 
   6   1  12        1.97        4.16     12.89 o 
   7   1  12       15.46        3.08     36.89 o 
   0   2  12        6.26        9.96      9.66 o 
   1   2  12      106.09      115.28     10.93 o 
   2   2  12      126.22      144.99     13.69 o 
   3   2  12      230.10      243.09     15.38 o 
   4   2  12      107.12      101.73     15.17 o 
   5   2  12        8.61        5.37     10.72 o 
   6   2  12        6.63        9.17     13.82 o 
   0   3  12      591.27      573.28     24.75 o 
   1   3  12       51.47       52.89      9.34 o 
   2   3  12      510.54      509.63     21.01 o 
   3   3  12      346.92      372.96     19.55 o 
   4   3  12       14.79       30.13     11.58 o 
   5   3  12       29.06       29.71     12.57 o 
   6   3  12       24.90       24.91     14.45 o 
   0   4  12        6.77        7.33     11.02 o 
   1   4  12      134.32      125.08     13.11 o 
   2   4  12       68.12       77.98     11.91 o 
   3   4  12      174.07      169.80     15.84 o 
   4   4  12       55.05       60.53     13.38 o 
   5   4  12        2.04        3.30     11.65 o 
   6   4  12        2.01        0.74     14.69 o 
   0   5  12       73.26       63.06     15.87 o 
   1   5  12       47.48       48.92     10.85 o 
   2   5  12        6.37        2.02      9.11 o 
   3   5  12        2.01       -1.81      9.61 o 
   4   5  12        7.57        9.23      9.70 o 
   5   5  12        7.13        6.82     13.27 o 
   6   5  12        1.48        9.43     17.01 o 
   0   6  12       11.90       23.20     14.21 o 
   1   6  12       31.71       37.78     10.97 o 
   2   6  12       26.11       22.20     10.31 o 
   3   6  12       20.23       22.95     11.70 o 
   4   6  12        0.97       -1.59     10.73 o 
   5   6  12       12.43        1.16     15.30 o 
   6   6  12        4.35      -34.03     47.51 o 
   0   7  12       12.91       21.80     13.20 o 
   1   7  12        0.69       -4.07      9.91 o 
   2   7  12       26.50       22.49     11.17 o 
   3   7  12        2.00       -1.61     10.87 o 
   4   7  12        1.93       -7.03     11.52 o 
   5   7  12       17.93       13.92     16.62 o 
   0   8  12       24.00       19.21     15.98 o 
   1   8  12       38.37       26.43     12.01 o 
   2   8  12       27.23       26.48     13.52 o 
   3   8  12        9.50       12.01     14.07 o 
   4   8  12        7.68       11.81     13.87 o 
   5   8  12       10.93      -17.54     46.21 o 
   0   9  12        0.47       -4.93     14.43 o 
   1   9  12        9.56       19.82     12.85 o 
   2   9  12        3.84        1.43     12.14 o 
   3   9  12       37.23       47.67     17.43 o 
   4   9  12       20.89        9.64     19.08 o 
   0  10  12        7.33       -0.07     17.80 o 
   1  10  12        2.11        7.71     13.97 o 
   2  10  12       28.68       32.16     15.31 o 
   3  10  12        3.36        0.30     16.44 o 
   0  11  12        0.57       -9.83     20.44 o 
   1  11  12        0.93       -5.07     16.79 o 
   2  11  12        5.16       -9.69     52.62 o 
   1   0  13        6.81        5.63     11.50 o 
   2   0  13       27.99       19.56     14.20 o 
   3   0  13      129.75      121.41     17.31 o 
   4   0  13       78.69       46.53     17.60 o 
   5   0  13        7.90       -2.32     16.59 o 
   6   0  13        0.21       -9.60     16.48 o 
   0   1  13        0.88        6.14     11.33 o 
   1   1  13       12.86       10.46      8.28 o 
   2   1  13       74.70       75.43     13.02 o 
   3   1  13       69.82       78.80     11.72 o 
   4   1  13        3.87       -3.05     10.48 o 
   5   1  13        2.86       12.71     11.64 o 
   6   1  13        7.35        6.08     11.84 o 
   0   2  13       14.67       16.44     12.73 o 
   1   2  13        4.96        6.86      7.97 o 
   2   2  13       10.81       11.96     10.17 o 
   3   2  13        3.20       -0.21      8.68 o 
   4   2  13        4.26       -2.18     10.33 o 
   5   2  13       14.28        1.22     11.56 o 
   6   2  13       35.23       41.62     13.88 o 
   0   3  13       25.40       37.28     14.71 o 
   1   3  13       38.85       42.50     10.53 o 
   2   3  13      276.02      271.69     18.74 o 
   3   3  13       16.45       10.96      9.74 o 
   4   3  13       37.25       49.77     13.49 o 
   5   3  13        2.63        2.94     11.97 o 
   6   3  13        1.19       -1.54     12.18 o 
   0   4  13       17.73       13.22     12.04 o 
   1   4  13      111.46       99.63     14.42 o 
   2   4  13       95.70       83.54     12.79 o 
   3   4  13       35.11       41.22     11.82 o 
   4   4  13        9.68        0.82     11.31 o 
   5   4  13       28.39       26.97     13.92 o 
   6   4  13        0.26        7.96     13.87 o 
   0   5  13       47.78       48.83     15.93 o 
   1   5  13        4.93       -5.54      9.92 o 
   2   5  13       87.29       97.84     14.44 o 
   3   5  13      126.11      125.53     15.53 o 
   4   5  13        6.22        0.86     10.03 o 
   5   5  13        8.94       17.33     14.93 o 
   0   6  13        3.03        3.78     13.50 o 
   1   6  13        7.64        8.27     11.06 o 
   2   6  13       10.20        8.52     10.79 o 
   3   6  13        2.06       -1.34     11.15 o 
   4   6  13       12.80       12.26     12.29 o 
   5   6  13       16.94       11.49     16.64 o 
   0   7  13        2.55        8.62     14.85 o 
   1   7  13       21.78       27.13     12.22 o 
   2   7  13       21.67       29.65     13.32 o 
   3   7  13       14.01        4.77     13.62 o 
   4   7  13        0.03       -6.29     13.14 o 
   5   7  13        2.51        0.79     52.36 o 
   0   8  13       26.54       50.47     18.41 o 
   1   8  13       15.47       10.75     11.31 o 
   2   8  13        0.24        7.49     13.27 o 
   3   8  13        5.24        3.62     14.73 o 
   4   8  13        2.80       -2.34     13.68 o 
   0   9  13        0.11        0.33     15.82 o 
   1   9  13        8.65       16.35     13.10 o 
   2   9  13        4.04       -6.37     12.93 o 
   3   9  13        5.42       12.39     16.23 o 
   0  10  13        3.44        7.23     18.94 o 
   1  10  13        5.76        2.91     15.43 o 
   2  10  13        1.01       -0.53     16.37 o 
   0   0  14      214.58      184.91     31.07 o 
   1   0  14        9.67        3.40     13.76 o 
   2   0  14      107.99      128.44     19.40 o 
   3   0  14      169.75      153.07     19.68 o 
   4   0  14       37.24       28.84     19.82 o 
   5   0  14        0.00        2.83     18.50 o 
   6   0  14        2.87       -0.60     20.30 o 
   0   1  14       87.37      109.18     18.55 o 
   1   1  14       47.41       48.41     13.34 o 
   2   1  14      130.98      125.14     15.41 o 
   3   1  14       62.15       64.43     11.92 o 
   4   1  14       55.34       37.19     13.54 o 
   5   1  14        3.26       -1.45     12.01 o 
   6   1  14       13.55      -12.06     37.11 o 
   0   2  14       26.30       26.06     14.11 o 
   1   2  14       55.70       48.15     12.46 o 
   2   2  14       94.80       89.90     15.28 o 
   3   2  14       51.70       46.97     11.46 o 
   4   2  14       23.47       33.94     13.79 o 
   5   2  14       26.91       45.03     14.66 o 
   6   2  14        7.21       -0.53     63.61 o 
   0   3  14        0.14       10.46     13.05 o 
   1   3  14       55.38       51.51     12.92 o 
   2   3  14      153.71      143.38     17.33 o 
   3   3  14       26.52       23.29     10.73 o 
   4   3  14       16.45       18.55     13.15 o 
   5   3  14        5.17        3.00     13.50 o 
   0   4  14       16.24       17.50     13.14 o 
   1   4  14       95.45      100.23     14.54 o 
   2   4  14        2.62       -2.23     10.83 o 
   3   4  14       17.56       10.45     11.44 o 
   4   4  14        7.11        7.27     13.01 o 
   5   4  14        0.08       10.61     13.70 o 
   0   5  14       17.88        8.83     15.41 o 
   1   5  14       26.87       31.94     12.31 o 
   2   5  14      146.82      136.23     19.17 o 
   3   5  14       30.25       28.02     13.00 o 
   4   5  14        6.26        8.59     11.51 o 
   5   5  14        1.77        5.29     17.06 o 
   0   6  14        5.42        6.31     16.43 o 
   1   6  14      110.70       98.92     15.92 o 
   2   6  14        4.13        8.82     12.67 o 
   3   6  14       13.43        7.86     13.03 o 
   4   6  14        2.69        5.68     13.01 o 
   0   7  14        4.04        2.37     15.54 o 
   1   7  14       23.90       29.63     13.36 o 
   2   7  14       13.57       11.47     13.97 o 
   3   7  14       28.03       20.04     14.76 o 
   4   7  14       11.59        2.27     16.70 o 
   0   8  14       10.80       14.87     18.84 o 
   1   8  14        2.78       -1.86     11.95 o 
   2   8  14        6.72       -8.96     13.57 o 
   3   8  14       17.69       32.13     16.93 o 
   0   9  14       18.56       28.66     24.23 o 
   1   9  14        5.85        2.15     14.11 o 
   2   9  14        7.55       -1.35     15.70 o 
   0  10  14        6.34       11.00     58.64 o 
   1   0  15       31.69       21.94     18.60 o 
   2   0  15        0.21        1.43     15.51 o 
   3   0  15       52.52       36.46     15.38 o 
   4   0  15       23.62       33.82     21.15 o 
   5   0  15        1.05        3.30     20.29 o 
   0   1  15        3.62        9.15     13.16 o 
   1   1  15       35.29       43.90     14.75 o 
   2   1  15       86.12       93.39     15.96 o 
   3   1  15        0.85       -2.34     10.19 o 
   4   1  15       34.26       49.25     15.50 o 
   5   1  15        2.98        9.22     14.98 o 
   0   2  15       15.69       14.41     14.20 o 
   1   2  15        5.99       12.50     12.39 o 
   2   2  15        9.81       16.41     12.66 o 
   3   2  15      144.58      148.91     17.44 o 
   4   2  15       11.73        5.69     13.65 o 
   5   2  15       30.79       25.49     15.61 o 
   0   3  15       22.24       25.90     17.20 o 
   1   3  15       27.28       35.89     13.36 o 
   2   3  15       70.45       85.63     15.97 o 
   3   3  15       11.03       11.32     11.07 o 
   4   3  15        5.75       13.08     13.78 o 
   5   3  15        8.57        2.00     21.72 o 
   0   4  15       56.70       70.32     18.77 o 
   1   4  15       33.41       34.73     12.42 o 
   2   4  15       42.14       55.69     14.72 o 
   3   4  15        3.16        3.22     11.77 o 
   4   4  15       10.50        3.52     11.59 o 
   5   4  15       21.64        8.61     40.26 o 
   0   5  15        0.68        2.84     16.48 o 
   1   5  15        2.59       -3.29     11.30 o 
   2   5  15       23.31       12.80     12.78 o 
   3   5  15        5.72        4.83     12.21 o 
   4   5  15        1.14       -3.34     11.93 o 
   0   6  15       24.68       15.95     21.89 o 
   1   6  15       59.55       56.58     14.23 o 
   2   6  15        8.13       14.57     14.09 o 
   3   6  15       30.33       23.72     14.71 o 
   4   6  15        2.94       -4.75     21.01 o 
   0   7  15        1.67       23.77     23.56 o 
   1   7  15       22.62       22.89     13.68 o 
   2   7  15       36.73       21.88     14.95 o 
   3   7  15        2.23       -4.91     13.74 o 
   0   8  15        4.19      -15.59     20.78 o 
   1   8  15        0.02        1.57     13.33 o 
   2   8  15        8.91        8.08     17.06 o 
   0   9  15        0.72       -9.42     59.16 o 
   0   0  16      275.85      328.94     75.53 o 
   1   0  16        1.79        4.23     18.79 o 
   2   0  16        1.06        2.88     16.11 o 
   3   0  16       91.36      101.13     21.28 o 
   4   0  16       12.58       -4.98     19.22 o 
   0   1  16        0.02        3.90     18.67 o 
   1   1  16      108.15      129.91     19.46 o 
   2   1  16       27.77       37.99     14.12 o 
   3   1  16       15.70        2.27     11.06 o 
   4   1  16        3.32       -2.42     13.44 o 
   0   2  16       75.30       82.87     29.74 o 
   1   2  16        9.65       13.14     13.31 o 
   2   2  16        0.62        3.05     12.30 o 
   3   2  16       55.30       52.09     13.30 o 
   4   2  16        7.77        8.50     14.68 o 
   0   3  16       15.68       12.25     24.42 o 
   1   3  16       18.91       22.04     13.80 o 
   2   3  16       22.96        8.43     13.05 o 
   3   3  16       11.42        6.33     11.79 o 
   4   3  16        4.53        4.44     13.61 o 
   0   4  16       33.29       62.01     24.92 o 
   1   4  16       52.07       60.85     15.76 o 
   2   4  16       23.59       26.35     14.49 o 
   3   4  16       11.88       13.40     12.09 o 
   4   4  16        7.78       -2.60     24.50 o 
   0   5  16        3.13      -13.48     20.22 o 
   1   5  16       13.79        0.56     13.29 o 
   2   5  16        1.03       11.54     13.42 o 
   3   5  16       15.65        9.63     13.26 o 
   0   6  16        2.06       -8.44     21.19 o 
   1   6  16       35.26       32.97     16.20 o 
   2   6  16        5.44        3.51     13.69 o 
   3   6  16        3.28        1.57     30.28 o 
   0   7  16       71.56       71.23     28.02 o 
   1   7  16        1.92       -0.60     15.43 o 
   2   7  16       36.39       39.78     26.48 o 
   1   0  17       72.42       72.41     25.26 o 
   2   0  17       23.46       35.84     19.91 o 
   3   0  17        4.41        5.71     16.98 o 
   4   0  17        2.56      -29.84     45.29 o 
   0   1  17        4.27       -8.08     31.51 o 
   1   1  17        8.09       17.67     14.52 o 
   2   1  17       28.42       30.33     13.59 o 
   3   1  17       10.30        6.28     12.23 o 
   0   2  17        1.23       11.89     37.57 o 
   1   2  17       27.21       34.63     14.91 o 
   2   2  17       44.44       66.63     16.51 o 
   3   2  17       10.53        3.56     12.47 o 
   0   3  17       40.61       53.03     25.68 o 
   1   3  17        3.11        7.14     14.05 o 
   2   3  17       12.45       19.92     14.23 o 
   3   3  17        6.68       -0.89     11.92 o 
   0   4  17        3.49       11.74     22.92 o 
   1   4  17       13.82       14.33     14.55 o 
   2   4  17        4.26        6.90     13.92 o 
   3   4  17       24.43        8.48     22.74 o 
   0   5  17        0.61       16.69     23.42 o 
   1   5  17        6.50       23.97     16.57 o 
   2   5  17        4.35        2.92     14.43 o 
   0   6  17       50.62       49.80     26.16 o 
   1   6  17       10.95       27.29     21.40 o 
   0   0  18       61.00      100.13     62.96 o 
   1   0  18        3.97       26.27     22.57 o 
   2   0  18        0.75      -12.12     17.60 o 
   0   1  18        6.34       13.09     34.31 o 
   1   1  18       61.43       57.83     17.74 o 
   2   1  18        2.74       14.76     13.95 o 
   0   2  18       40.29       51.11     44.63 o 
   1   2  18        2.24      -11.68     15.79 o 
   2   2  18        0.76        3.44     15.27 o 
   0   3  18       66.72       83.06     34.54 o 
   1   3  18        0.28       -2.90     17.23 o 
   2   3  18       10.09       10.34     58.38 o 
   0   4  18        0.42       -2.43     28.68 o 
   1   4  18       10.15      -13.24     21.31 o 
                                                 
